# Supplementary material for: Beyond high hopes: A scoping review of the 2019–2021 scientific discourse on machine learning in medical imaging
Source: PLOS Digit Health. 2023 Jan 31;2(1):e0000189. doi: 10.1371/journal.pdig.0000189 (PMC9931290; doi:10.1371/journal.pdig.0000189)
Supplement: S2 File — (XLSX) [file pdig.0000189.s002.xlsx]

## Sheet: Sheet1
Authors	Title	Year
Christie, J R and Lang, P and Zelko, L M and Palma, D A and Abdelrazek, M and Mattonen, S A	Artificial Intelligence in Lung Cancer: Bridging the Gap Between Computational Power and Clinical Decision-Making	2020
Lohmann, P.,Galldiks, N.,Kocher, M.,Heinzel, A.,Filss, C. P.,Stegmayr, C.,Mottaghy, F. M.,Fink, G. R.,Jon Shah, N.,Langen, K. J.	Radiomics in neuro-oncology: Basics, workflow, and applications	2020
Chinnery, T and Arifin, A and Tay, K Y and Leung, A and Nichols, A C and Palma, D A and Mattonen, S A and Lang, P	Utilizing Artificial Intelligence for Head and Neck Cancer Outcomes Prediction From Imaging	2020
Park, J E and Kickingereder, P and Kim, H S	Radiomics and Deep Learning from Research to Clinical Workflow: Neuro-Oncologic Imaging	2020
Lohmann, P.,Bousabarah, K.,Hoevels, M.,Treuer, H.	Radiomics in radiation oncology	2020
Theek, B.,Magnuska, Z.,Gremse, F.,Hahn, H.,Schulz, V.,Kiessling, F.	Automation of data analysis in molecular cancer imaging and its potential impact on future clinical practice	2020
Davis, A.,Billick, K.,Horton, K.,Jankowski, M.,Knoll, P.,Marshall, J. E.,Paloma, A.,Palma, R.,Adams, D. B.	Artificial Intelligence and Echocardiography: A Primer for Cardiac Sonographers	2020
Avanzo, M.,Stancanello, J.,Pirrone, G.,Sartor, G.	Radiomics and deep learning in lung cancer	2020
Oikonomou, E. K.,Siddique, M.,Antoniades, C.	Artificial intelligence in medical imaging: A radiomic guide to precision phenotyping of cardiovascular disease	2020
Xu, B.,Kocyigit, D.,Grimm, R.,Griffin, B. P.,Cheng, F.	Applications of artificial intelligence in multimodality cardiovascular imaging: A state-of-the-art review	2020
Chiwome, L.,Okojie, O. M.,Rahman, Akmj,Javed, F.,Hamid, P.	Armageddon for Breast Radiologists?	2020
Seetharam, K.,Raina, S.,Sengupta, P. P.	The Role of Artificial Intelligence in Echocardiography	2020
Lin, A.,Kolossvary, M.,Isgum, I.,Maurovich-Horvat, P.,Slomka, P. J.,Dey, D.	Artificial intelligence: improving the efficiency of cardiovascular imaging	2020
Romiti, S.,Vinciguerra, M.,Saade, W.,Anso Cortajarena, I.,Greco, E.	Artificial Intelligence (AI) and Cardiovascular Diseases: An Unexpected Alliance	2020
Lee, H.,Martin, S.,Burt, J. R.,Bagherzadeh, P. S.,Rapaka, S.,Gray, H. N.,Leonard, T. J.,Schwemmer, C.,Schoepf, U. J.	Machine Learning and Coronary Artery Calcium Scoring	2020
Slomka, P. J.,Miller, R. J.,Isgum, I.,Dey, D.	Application and Translation of Artificial Intelligence to Cardiovascular Imaging in Nuclear Medicine and Noncontrast CT	2020
Bardis, M. D.,Houshyar, R.,Chang, P. D.,Ushinsky, A.,Glavis-Bloom, J.,Chahine, C.,Bui, T. L.,Rupasinghe, M.,Filippi, C. G.,Chow, D. S.	Applications of Artificial Intelligence to Prostate Multiparametric MRI (mpMRI): Current and Emerging Trends	2020
Fedewa, R.,Puri, R.,Fleischman, E.,Lee, J.,Prabhu, D.,Wilson, D. L.,Vince, D. G.,Fleischman, A.	Artificial Intelligence in Intracoronary Imaging	2020
Francolini, G.,Desideri, I.,Stocchi, G.,Salvestrini, V.,Ciccone, L. P.,Garlatti, P.,Loi, M.,Livi, L.	Artificial Intelligence in radiotherapy: state of the art and future directions	2020
Fenech, M. E.,Buston, O.	AI in Cardiac Imaging: A UK-Based Perspective on Addressing the Ethical, Social, and Political Challenges	2020
Sharma, P. et al.	Artificial Intelligence in Diagnostic Imaging Status Quo, Challenges, and Future Opportunities	2020
Martin-Isla, C.,Campello, V. M.,Izquierdo, C.,Raisi-Estabragh, Z.,Baesler, B.,Petersen, S. E.,Lekadir, K.	Image-Based Cardiac Diagnosis With Machine Learning: A Review	2020
Ather, S.,Kadir, T.,Gleeson, F.	Artificial intelligence and radiomics in pulmonary nodule management: current status and future applications	2020
O'Regan, D. P.	Putting machine learning into motion: applications in cardiovascular imaging	2020
Barone-Rochette, G.	Will artificial intelligence change the job of the cardiac imaging specialist?L’intelligence artificielle va-t-elle changer le travail du spécialiste en imagerie cardiaque?	2020
Curci, N. E.	On High Grade Kidney Cancer and Machine Learning	2020
Keser, N.	Role of Artificial Intelligence in Cardiovascular Imaging	2019
Celik, L.	Role of Artificial Intelligence in Imaging	2019
Dorado-Diaz, P. I.,Sampedro-Gomez, J.,Vicente-Palacios, V.,Sanchez, P. L.	Applications of Artificial Intelligence in Cardiology. The Future is Already Her	2019
El Naqa, I.,Haider, M. A.,Giger, M. L.,Ten Haken, R. K.	Artificial Intelligence: reshaping the practice of radiological sciences in the 21st century	2020
Jarrett, D.,Stride, E.,Vallis, K.,Gooding, M. J.	Applications and limitations of machine learning in radiation oncology	2019
Petersen, S. E.,Abdulkareem, M.,Leiner, T.	Artificial Intelligence Will Transform Cardiac Imaging	2019
Siegersma, K. R.,Leiner, T.,Chew, D. P.,Appelman, Y.,Hofstra, L.,Verjans, J. W.	Artificial intelligence in cardiovascular imaging: state of the art and implications for the imaging cardiologist	2019
Radakovich, N.,Nagy, M.,Nazha, A.	Machine learning in haematological malignancies	2020
Davies, R.,Babu-Narayan, S. V.	Deep learning in congenital heart disease imaging: hope but not haste	2020
Liebeskind, D. S.,Scalzo, F.	Editorial: Machine Learning and Decision Support in Stroke	2020
Hu, L. S.,Swanson, K. R.	Roadmap for the clinical integration of radiomics in neuro-oncology	2020
Retson, T. A.,Eghtedari, M.	Computer-Aided Detection/Diagnosis in Breast Imaging: A Focus on the Evolving FDA Regulations for Using Software as a Medical Device	2020
Lee, Y.,Veerubhotla, K.,Jeong, M. H.,Lee, C. H.	Deep Learning in Personalization of Cardiovascular Stents	2020
Saxena, S.,Gyanchandani, M.	Machine Learning Methods for Computer-Aided Breast Cancer Diagnosis Using Histopathology: A Narrative Review	2020
Gahungu, N.,Trueick, R.,Bhat, S.,Sengupta, P. P.,Dwivedi, G.	Current Challenges and Recent Updates in Artificial Intelligence and Echocardiography	2020
Ibrahim, A.,Gamble, P.,Jaroensri, R.,Abdelsamea, M. M.,Mermel, C. H.,Chen, P. H. C.,Rakha, E. A.	Artificial intelligence in digital breast pathology: Techniques and applications	2020
Chumbita, M.,Cill√≥niz, C.,Puerta-Alcalde, P.,Moreno-Garc√≠a, E.,Sanjuan, G.,Garcia-Pouton, N.,Soriano, A.,Torres, A.,Garcia-Vidal, C.	Can Artificial Intelligence Improve the Management of Pneumonia	2020
Seetharam, K.,Kagiyama, N.,Shrestha, S.,Sengupta, P. P.	Clinical Inference From Cardiovascular Imaging: Paradigm Shift Towards Machine-Based Intelligent Platform	2020
Cazacu, I.,Udristoiu, A.,Gruionu, L.,Iacob, A.,Gruionu, G.,Saftoiu, A.	Artificial intelligence in pancreatic cancer: Toward precision diagnosis	2019
Gil, D.,Rosell, A.	Advances in Artificial Intelligence - How Lung Cancer CT Screening Will Progress?	2019
Keshava, S. N.,Kalva, S.	Artificial Intelligence in Interventional Radiology	2019
Chiesa-Estomba, C. M.,Echaniz, O.,Larruscain, E.,Gonzalez-Garcia, J. A.,Sistiaga-Suarez, J. A.,Gra√±a, M.	Radiomics and Texture Analysis in Laryngeal Cancer. Looking for New Frontiers in Precision Medicine through Imaging Analysis	2019
Hwang, M.,Leem, C. H.,Shim, E. B.	Toward a grey box approach for cardiovascular physiome	2019
Sotoudeh, H.,Shafaat, O.,Bernstock, J. D.,Brooks, M. D.,Elsayed, G. A.,Chen, J. A.,Szerip, P.,Chagoya, G.,Gessler, F.,Sotoudeh, E.,Shafaat, A.,Friedman, G. K.	Artificial Intelligence in the Management of Glioma: Era of Personalized Medicine	2019
Angehrn, Z.,Haldna, L.,Zandvliet, A. S.,Berglund, E. G.,Zeeuw, J.,Amzal, B.,Cheung, S. Y. A.,Polasek, T. M.,Pfister, M.,Kerbusch, T.,Heckman, N. M.	Artificial Intelligence and Machine Learning Applied at the Point of Care	2020
van Assen, M.,Cornelissen, L. J.	Artificial Intelligence- From Scientific Curiosity to Clinical Precocity?	2020
Hwang, E. J.,Park, C. M.	Clinical Implementation of Deep Learning in Thoracic Radiology: Potential Applications and Challenges	2020
Hu, W. M.,Yang, H. Y.,Xu, H. F.,Mao, Y. L.	Radiomics based on artificial intelligence in liver diseases: where are we?	2020
Martini, M. L.,Oermann, E. K.	Intraoperative brain tumour identification with deep learning	2020
French, J.,Chen, L.	Preparing for Artificial Intelligence: Systems-Level Implications for the Medical Imaging and Radiation Therapy Professions	2019
Tran, W. T.,Jerzak, K.,Lu, F. I.,Klein, J.,Tabbarah, S.,Lagree, A.,Wu, T.,Rosado-Mendez, I.,Law, E.,Saednia, K.,Sadeghi-Naini, A.	Personalized Breast Cancer Treatments Using Artificial Intelligence in Radiomics and Pathomics	2019
Noguerol, T. M.,Paulano-Godino, F.,Martin-Valdivia, M. T.,Menias, C. O.,Luna, A.	Strengths, Weaknesses, Opportunities, and Threats Analysis of Artificial Intelligence and Machine Learning Applications in Radiology	2019
de Marvao, A.,Dawes, T. J. W.,O'Regan, D. P.	Artificial Intelligence for Cardiac Imaging-Genetics Research	2020
Huynh, E. et al.	Artificial Intelligence in Radiation Oncology	2020
Adamson, A. S.,Welch, H. G.	Machine Learning and the Cancer-Diagnosis Problem — No Gold Standard	2019
Lovejoy, C. A.,Phillips, E.,Maruthappu, M.	Application of artificial intelligence in respiratory medicine: Has the time arrived?	2019
Kim, W. J.,Jin, P.,Kim, W. H.,Kim, J.	Utilizing machine learning to discern hidden clinical values from big data in urology	2020
Russak, A. J.,Chaudhry, F.,De Freitas, J. K.,Baron, G.,Chaudhry, F. F.,Bienstock, S.,Paranjpe, I.,Vaid, A.,Ali, M.,Zhao, S.,Somani, S.,Richter, F.,Bawa, T.,Levy, P. D.,Miotto, R.,Nadkarni, G. N.,Johnson, K. W.,Glicksberg, B. S.	Machine Learning in Cardiology - Ensuring Clinical Impact Lives Up to the Hype	2020
Sevakula, R. K.,Au-Yeung, W. T. M.,Singh, J. P.,Heist, E. K.,Isselbacher, E. M.,Armoundas, A. A.	State-of-the-Art Machine Learning Techniques Aiming to Improve Patient Outcomes Pertaining to the Cardiovascular System	2020
Cho, B. J.,Bang, C. S.	Artificial Intelligence for the Determination of a Management Strategy for Diminutive Colorectal Polyps: Hype, Hope, or Help	2020
Shaffer, K.	Deep Learning and Lung Cancer: AI to Extract Information Hidden in Routine CT Scans	2020
Schoepf, U. J.,Tesche, C.	Oracle of Our Time: Machine Learning for Predicting Cardiovascular Events	2019
Yan, Y.,Zhang, J. W.,Zang, G. Y.,Pu, J.	The primary use of artificial intelligence in cardiovascular diseases: what kind of potential role does artificial intelligence play in future medicine?	2019
Shung, D. L.,Byrne, M. F.	How Artificial Intelligence Will Impact Colonoscopy and Colorectal Screening	2020
Xue, P.,Ng, M. T. A.,Qiao, Y.	The challenges of colposcopy for cervical cancer screening in LMICs and solutions by artificial intelligence	2020
Chang, A.	Artificial intelligence in pediatric cardiology and cardiac surgery: Irrational hype or paradigm shift?	2019
Shimizu, H.,Nakayama, K. I.	Artificial intelligence in oncology	2020
Lim, G.,Bellemo, V.,Xie, Y.,Lee, X. Q.,Yip, M. Y. T.,Ting, D. S. W.	Different fundus imaging modalities and technical factors in AI screening for diabetic retinopathy: a review	2020
Grzybowski, A.,Brona, P.,Lim, G.,Ruamviboonsuk, P.,Tan, G. S. W.,Abramoff, M.,Ting, D. S. W.	Artificial intelligence for diabetic retinopathy screening: a review	2020
Asiri, N.,Hussain, M.,Al Adel, F.,Alzaidi, N.	Deep learning based computer-aided diagnosis systems for diabetic retinopathy: A survey	2019
Garcia-Canadilla, P.,Sanchez-Martinez, S.,Crispi, F.,Bijnens, B.	Machine Learning in Fetal Cardiology: What to Expect	2020
Geras, K. J.,Mann, R. M.,Moy, L.	Artificial Intelligence for Mammography and Digital Breast Tomosynthesis: Current Concepts and Future Perspectives	2019
Fitzgerald, J and Higgins, D and Mazo Vargas, C and Watson, W and Mooney, C and Rahman, A and Aspell, N and Connolly, A and Aura Gonzalez, C and Gallagher, W	Future of biomarker evaluation in the realm of artificial intelligence algorithms: application in improved therapeutic stratification of patients with breast and prostate cancer	2021
Patil, S and Moafa, I H and Alfaifi, M M and Abdu, A M and Jafer, M A and Raju K, L and Raj, A T and Sait, S M	Reviewing the Role of Artificial Intelligence in Cancer	2020
Tursynova, A and Omarov, B and Shuketayeva, K and Smagul, M and IEEE	Artificial intelligence in stroke imaging	2021
Haq, I.-U. and Haq, I and Xu, B	Artificial intelligence in personalized cardiovascular medicine and cardiovascular imaging	2021
Hosein, S and Reitblat, C R and Cone, E B and Trinh, Q.-D.	Clinical applications of artificial intelligence in urologic oncology	2020
Daisy, P S and Anitha, T S	Can artificial intelligence overtake human intelligence on the bumpy road towards glioma therapy?	2021
Nabi, W and Bansal, A and Xu, B	Applications of artificial intelligence and machine learning approaches in echocardiography	2021
Wang, X and Li, B.-B.	Deep Learning in Head and Neck Tumor Multiomics Diagnosis and Analysis: Review of the Literature	2021
Sengupta, P P and Chandrashekhar, Y S	Building Trust in AI Opportunities and Challenges for Cardiac Imaging	2021
Frix, A.-N. and Cousin, F and Refaee, T and Bottari, F and Vaidyanathan, A and Desir, C and Vos, W and Walsh, S and Occhipinti, M and Lovinfosse, P and Leijenaar, R T H and Hustinx, R and Meunier, P and Louis, R and Lambin, P and Guiot, J	Radiomics in Lung Diseases Imaging: State-of-the-Art for Clinicians	2021
Tandon, Y K and Bartholmai, B J and Koo, C W	Putting artificial intelligence (AI) on the spot: machine learning evaluation of pulmonary nodules	2020
Mannil, M and Eberhard, M and von Spiczak, J and Heindel, W and Alkadhi, H and Baessler, B	Artificial Intelligence and Texture Analysis in Cardiac Imaging	2020
Ou, W C and Polat, D and Dogan, B E	Deep learning in breast radiology: current progress and future directions	2021
Sermesant, M and Delingette, H and Cochet, H and Ja√Øs, P and Ayache, N	Applications of artificial intelligence in cardiovascular imagin	2021
Sollini, M and Bartoli, F and Marciano, A and Zanca, R and Slart, RHJA and Erba, P A	Artificial intelligence and hybrid imaging: the best match for personalized medicine in oncology	2020
Wang, X and Chung, W Y and Correa, E and Zhu, Y and Issa, E and Dennison, A R	The integration of artificial intelligence models to augment imaging modalities in pancreatic cancer	2020
Yum, B and Adelsheimer, A and Tafreshi, R and Hagopian, R and Kim, J	Clinical Implications of Machine Learning, Artificial Intelligence, and Radiomics in Cardiac Imaging	2020
Badano, L P and Keller, D M and Muraru, D and Torlasco, C and Parati, G	Artificial intelligence and cardiovascular imaging: A win–win combination	2020
Day, T G and Kainz, B and Hajnal, J and Razavi, R and Simpson, J M	Artificial intelligence, fetal echocardiography, and congenital heart disease	2021
Seetharam, K and Brito, D and Farjo, P D and Sengupta, P P	The Role of Artificial Intelligence in Cardiovascular Imaging: State of the Art Review	2020
Vogrin, M and Trojner, T and Kelc, R	Artificial intelligence in musculoskeletal oncological radiology	2020
Hickman, S E and Baxter, G C and Gilbert, F J	Adoption of artificial intelligence in breast imaging: evaluation, ethical constraints and limitations	2021
Sakamoto, T and Furukawa, T and Lami, K and Pham, H H N and Uegami, W and Kuroda, K and Kawai, M and Sakanashi, H and Cooper, L A D and Bychkov, A and Fukuoka, J	A narrative review of digital pathology and artificial intelligence: focusing on lung cancer	2020
Kusunose, K	Steps to use artificial intelligence in echocardiography	2021
Bivard, A and Churilov, L and Parsons, M	Artificial intelligence for decision support in acute stroke — current roles and potential	2020
Barua, I and Mori, Y and Bretthauer, M	Colorectal polyp characterization with endocytoscopy: Ready for widespread implementation with artificial intelligence?	2021
Sone, K and Toyohara, Y and Taguchi, A and Miyamoto, Y and Tanikawa, M and Uchino-Mori, M and Iriyama, T and Tsuruga, T and Osuga, Y	Application of artificial intelligence in gynecologic malignancies: A review	2021
Arribas Anta, J and Dinis-Ribeiro, M	Early gastric cancer and Artificial Intelligence: Is it time for population screening?	2021
Felmingham, C M and Adler, N R and Ge, Z and Morton, R L and Janda, M and Mar, V J	The Importance of Incorporating Human Factors in the Design and Implementation of Artificial Intelligence for Skin Cancer Diagnosis in the Real World	2021
Thomas, J and Ledger, G A and Mamillapalli, C K	Use of artificial intelligence and machine learning for estimating malignancy risk of thyroid nodules	2020
Parkinson, C and Matthams, C and Foley, K and Spezi, E	Artificial intelligence in radiation oncology: A review of its current status and potential application for the radiotherapy workforce	2021
Morgan, M B and Mates, J L	Applications of Artificial Intelligence in Breast Imaging	2021
Schreuder, A and Scholten, E T and van Ginneken, B and Jacobs, C	Artificial intelligence for detection and characterization of pulmonary nodules in lung cancer CT screening: ready for practice?	2021
Zhou, Y and Xu, X and Song, L and Wang, C and Guo, J and Yi, Z and Li, W	The application of artificial intelligence and radiomics in lung cancer	2020
