# Supplementary material for: Beyond high hopes: A scoping review of the 2019–2021 scientific discourse on machine learning in medical imaging
Source: PLOS Digit Health. 2023 Jan 31;2(1):e0000189. doi: 10.1371/journal.pdig.0000189 (PMC9931290; doi:10.1371/journal.pdig.0000189)
Supplement: S3 File — (XLSX) [file pdig.0000189.s003.xlsx]

## Sheet: Sheet1
TITLE	REVIEW TYPE [1:Narrative Review; 2:Editorial/Letter]	CONDITION [1:Diabetes; 2:Cancer; 3: Cardio; 4:Pulmonary; 5:Stroke	APPLICATION [1:Prevention; 2:Prediction; 3: Diagnosis; 4:Treatment; 5:Rehab]	CLINICAL INTEGRATION	STRENGHTS/ PROMISES	LIMITATIONS/ WEAKNESSES / CHALLENGES	SOLUTIONS	EVIDENCE [EFFECTIVENESS / CLINICAL UTILITY]	FUTURE TRENDS	ETHICS	LIABILITY	Column1	Column17	Column18	Column19	Column20	Column21	Column22	Column23	Column24	Column25	Column26	Column27	Column28	Column29	Column30	Column31	Column32	Column33	Column34	Column35	Column36	Column37	Column38	Column39	Column40	Column41	Column42	Column43	Column44	Column45	Column46	Column47	Column48	Column49	Column50	Column51	Column52	Column53
Artificial Intelligence in Lung Cancer: Bridging the Gap Between Computational Power and Clinical Decision-Making	1	2, 4	2, 3, 4, 5	Not yet [1] most systems are not yet ready for clinical implementation - performance can be affected by factors in the scanning process such as the slice thickness and dose, and by the nodule characteristics	[1] prediction: may allow for more personalized treatments and ultimately improve patient survival; [2] differentiation/ diagnosis: more accurate, images often similar after radiotherapy (radiation-induced parenchymal changes) and early recurrent disease so difficult to distinguish by physicians	[1] lacking reproducibility / low generalizability [2] lacking external validation -> low reliabilty, overly optimistic results, overfitting; [2] too sensitive to variaton (image acquisition) -> can impact the image noise and texture which consequently can affect the extracted image features field to progress.	[1] generelizability: more external validation -> web-based platforms which provide standardized means of validation through large data sets, like those shown by Setio et al, provide a valuable resource [2] clinical integration: requires mor standardization; [3] reproducibility: research methods must be well-documented and standardized	[1] evidence on clinical utility weak as most studies provide no direct comparison between radiomics and [golden] standard clinical variables, allowing no assessment of clinical utility; sample sizes of current studies remain small	[1] Future of field is the incorporation of multiple modalities (e.g.CT feautures; clinical features; surrogate genomic feautures)	low clinical uptake and trust towards black-box AI systems	NA
Radiomics in neuro-oncology: Basics, workflow, and applications	1	2 [brain]	3	Not yet [1] lacking applicability and potential translation into clinical routine due to points listed under weaknesses	[1] diagnosis: speed up process to the point where only validation by clinician needed; enhance by identifying undiscovered image feautures that are beyond human perception; [2] incrase comparability of results, as free fro subjectivity of clinicians	[1] lacking validation of models; [2] remaining complexity [3] lacking [@[LIMITATIONS/ WEAKNESSES]]	[1] generelizability: more extensive, multiinstitutional datasets for external validation; [2] reproducibility: standardization of image acquisition and the radiomics analysis workflow	[1] evidence on diagnostic accuracy provided; weak evidence on remaining promises	[1] if combined with other data can be used to develop mathematic models of underlying tumor biology	NA
Utilizing Artificial Intelligence for Head and Neck Cancer Outcomes Prediction From Imaging	1	2 [hea and neck]	2, 3, 4	Not yet [1] many challenges remain, as listed under waeknesses, but primarily standardization issues	[1] prediction/ treatment: potential to accelerate personalized medicine by predicting oncologic outcomes, treatment toxicity, and pathological outcomes	[1] overfitting: current models usually overfited to training cohorts [2] generalizability: current models usually based on data from single institutions [3] standardization and reproducibility: predictive models highly ensitive use of contrast, as well as the timing of the contrast injected, scanning processes (high variablity across institutions), variations in imaging protocols (e.g. not all p…	[1] generalizability: more External validation is needed to determine whether models are generalizable to other + data from mumtiple institutions [2] reproducibility: Feature stability can only be achieved through standardizing feature extraction software and validating radiomic signatures across open-access data sets and multicenter; open source platforms dedicated to extracting radiomic feautur…	[1] Radiomic signatures have demonstrated promise for predicting tumor characteristics associated with overall survival in multiple cohorts - seems to be even better when deep learning is used	[1] Future work includes incorporating biological data of the tumor into models to further understand pathological mechanisms; [2] models able to provide decision support around minimizing toxicity will play an important role in clinical decision-making	trust: Physicians continue to have a level of unease associated with the black-box nature of machine learning	NA
Radiomics and Deep Learning from Research to Clinical Workflow: Neuro-Oncologic Imaging	1	2 [neuro-oncology]	2, 3, 4	Not yet [1] technically challenging and complicated to integrate into the clinical workflow due weak validation & accessibility (understandability) issues	[1] Prediction: support clinical decision-making by the use of large amounts of complex data [2] triage & stratify: identify those whose imaging needs to be read first and may increase radiologists’ specificity and reduce tiredness	[1] lacking external validation; [2] features are data-driven, and there is no direct biological linkage - too complex and not intuitive (black box); [3] highly data- dependent and requires large amount of high quality data to maximize the accuracy [4] current AI frameworks are primarily accessible by computer scientists	[1] generelizability: more external validation of high stanards; comprehensive and transparent reporting is required to ensure that the performance of prediction models is generalizable; [2] Reproducibility: A prime example is the open-source Extensible Neuroimaging Archive Toolkit (XNAT; www.xnat.org), which provides the necessary software infrastructure for importing, archiving, processing, and…	[1] there is not enough consideration of evidence-based medicine [2] few studies have been conducted regarding using deep learning for differential diagnoses (initial diagnosis), which may be due to the low availability of MRI source data from patients; [3] some evidence that radiomic analysis improved survival prediction when combined with clinical data; [4] studies are limited to showing the te…	[1] automated tumor volumetry, the detection of brain metastases, and radiogenomics are highly likely to become end-uses for radiomics and deep learning in clinical practice	NA	NA
Radiomics in radiation oncology—basics, methods, and limitations	1	2 [brain tumors]	2, 3, 4	Not yet [1] due interpretability of the extracted features and the generated models ( “black box”, i.e., it is very difficult to (clinically) interpret the generated pre- dictions)	[1] automation of laborious clinical procedures (dection and segmentation); allowing additional data analysis at low cost [2] diagnosis: extract otherwise undiscovered features from the imaging data for diagnostic use; [3] decrease worload, enable more interaction	[1] repeatability, reproducibility, and transferability of radiomics features idepends on the used imaging modality, sequence, spatial resolution, size of the image, image quality, reconstruction and correction parameters, as well as motion artefacts and other factors;	[1] repeatability, reproducibility, and transferability: improve data quality, uniformity, and comparability; [2] interpretability: graph-based approaches for feature-based radiomics or visualization tools for deep learning-based radiomics that highlight regions of the segmented tumor according to their importance for the prediction of the generated classifier / [3] standardization: the Image Bio…	[1] number of studies increasing (especially in combination with established sources of diagnostic information such as clinical, histomolecular, or conventional imaging parameters, radiomics may contribute significantly towards an improved diagnosis and treatment management); [2] the workflow used in most studies is still complex and often not reported in sufficient detail, so not reproducible	NA	NA	NA
Automation of data analysis in molecular cancer imaging and its potential impact on future clinical practice	1	2 [general]	3	Not yet [1] DL based decision support systems are considered as ‘black boxes’ -> Most of the systems do not offer a step by step visualization of the decision-making process, which would increase the confidence of patients and physicians into the generated outcome -> still a long way until automated diagnostics will be fully implemented in clinical routine'	[1] clinical pipeline: automation of diagnostic procedures can improve the entire pipeline [2] diagnosis: automation of data analysis improves reproducibility and diagnostic accuracy	[1] often lackig robustness and validity	[1] clinical integration: Use of these systems in hospitals can only be successful if both computer scientists and physicians actively participate in the development of these systems; [2] E-health infrastructures play a major role in translating AI-based medical solutions into clinical practice because massive amounts of representative data are required for training;[3] validity: multicentric pro…	[1] At present, Machine Learning (ML) methods are intensively applied for image and data reconstruction [2] Beside the field of image reconstruction, ML also plays an important role for data correction in the field of nuclear medicine; [3] For a couple of years, DL-based approaches have shown their capability to solve classification and segmentation tasks; [4] Thus far, CNNs (deep learning) have …	NA	Trust: Most of the systems do not offer a step by step visualization of the decision-making process, which would increase the confidence of patients and physicians into the generated outcome -> Patients and medical doctors have their hopes and concerns about automated medical procedures and technologies. Both need support to get acclimatized to the new technologies and training in their use in da…	.
Artificial Intelligence and Echocardiography: A Primer for Cardiac Sonographers	1	3	2, 3	partially [1] image acuisition: There are ways that AI is already making cardiac imaging easier; Products have been developed to help guide a novice sonographer toward a technically correct image [2] image interprtation: not yet, remains highly subjective	[1] diagnosis/intepretation: potential to overcome the human limitations of fatigue or distraction, inter- and intraobserver variability, and the tedious, time-consuming interpretation of large data sets	[1] lacking standardization [2] data-dependency: if the data being input are of poor quality or are biased, the interpretation will also be of poor quality	[1] standardization: emphasis must be placed on creating uniform standards that are consistent across vendors, thus allowing integration between the different algorithms and allowing the algorithms to run on different equipment	[1] Deep learning has already been used in the diagnose of structural heart disease from limited echocardiographic views. [2] It has also been able to use cardiac landmarks to assess left ventricular endocardial border segments for assessment of wall motion and volumes.	[1]using cluster analysis, which combines both clinical and imaging data, to better characterize disease and predict outcomes. This combination of data may lead to the creation of therapies that are personalized for each individual patient; [2] comparing a real-time image with an image from a previous echocardiographic examination, allowing the interpreting physician to compare “apples to apples.”	sonographers fear of being replaced
Radiomics and deep learning in lung cancer		2	2, 3, 4	not yet - however, Lung cancer is the area where radiomics is expected to affect the clinical practice in the nearest future, given the huge efforts to satisfy the unmet clinical need still present	[1] detection: accuracy of detection of tumor lesions can be improved significantly [2] prediction: fully automated patient prediction -> faster clinical translation	[1] black box: low explainability of deep-learning based models compared to the intuitive nature of explanation of feature-based approaches such as radiomics	NA	[1] Although radiomics has been applied to many diseases, lung tumors are the most extensively studied and charac terized malignancies through radiomics so far [2] some evidence on improved cancer detection	[1] the introduction of distributed learning, also known as federated learning, will open the way to the possibility of involving many cen-ters globally, while preserving privacy constraints.	NA	NA
Artificial intelligence in medical imaging: A radiomic guide to precision phenotyping of cardiovascular disease	1	3	2, 3	not yet, still in its infancy	[1] AI and deep learning can improve the speed of the initial steps of image pre-processing, boundary detection, and volume segmentation [2] relieving the physician from time-consuming image processing tasks, and maximizing the diagnostic and prognostic yield of existing images, with important clinical and health economic benefits	[1] data-dependent: quality of all AI and ML systems depends on the quality of the raw data & variations in CT acquisition parameters may also affect the validity of imaging and particular radiomic markers [2] many complicated ML systems function as a ‘black box’, - which reduceds acceptance [4] prone to bias duing processes (e.g. selection bias), which transers into algorithm [5] danger of overf…	[1] bias/reproducibility-> need for a set of guidelines to ensure quaity and reproducibility of future radiomics studies	[1] some evidence on improved speed of image pre-processing, boundary detection, and volume segmentation [2] some evidence increased diagnostic accuracy [3] some evidence on improved prognostic value	NA	trust and acceptance by patients and physicians -> concerns of comepting AI and human intelligence	NA
Applications of artificial intelligence in multimodality cardiovascular imaging: A state-of-the-art review	1	3	2, 3	not yet, due to current limitations	[1] diagnosis: increased accuracy, [2] time saving [3] increased reproducibility [4] increased prognostic value	[1] data-dependent: training requires large datasets; computationally expensive to train; biological and clinical interpretation of DL models relies on the quality of data available -> garbag in, garbage out [4] ML algorithms are similar to a“black box” [5] often missing validation in larger cohorts -> the universal applicability of these AI based al-gorithms is less clear	[1] data availability: collaborative effort among multiple centers to achieve large datasets (especially for rare conditions) -> need for multi-centric data and multi-centric validation studies to prove that AI is superior	[1] some evidence on use of AI with Echocardiography, CCT and MRI - on accuracy, prognostic value, time savings and reproducibility	NA	NA	NA
Artificial Intelligence: Is It Armageddon for Breast Radiologists?	1	2	2 to 5	not yet, due to current limitations and lacking acceptance	[1] clinical workflow: save time; improve and support structured reporting; assist healthcare workers cut documentation time and improve report quality [2] diagnosis/decision making: improve image interpretation & clinical decision making [3] reduce variability and improve consistency	[1] still lacking acceptance by physicians / patients [2] data-dependent: reuires large amount of high quality training data	[1] acceptance: efforts to sensitive & educate physicians and patients	[1] A number of studies have explored the use of deep learning in mammogram interpretation	NA	build trust: [1] use different channels for sensitiziation ; [2] we also need consent from patients to use AI on image interpretation. Patients should be able to choose between AI and humans [3] need to increase partnership (between doctors) with AI developers in the development of applications to be used in breast radiology	The question is if AI systems make an autonomous decision and make a mistake, who is responsible: radiologist, machine or builder of the device? -> questions remains and poses a major obstacle / Physicians always take responsibility for the medical decisions made for patients. In case something went wrong, the programmers may not take responsibility, given that, the machines are continuously lear…
The Role of Artificial Intelligence in Echocardiography	1	3	2, 3, 4	not yet, as many challenges remain	[1] diagnosis: streamline information -> improves the potential for hidden discovery - by incresing userfriendliness and reducing variability [2] clinical workflow: reduce physician burden [3] extrapolate hidden patterns and uncover new variants or subtypes in several existing conditions	[1] data-dependent: demands extensive training with large data setsm [2] potential for false discovery is a looming issue in ML (especially with small datasets) [3] “The black box” nature [4] Several biases may creep unintentionally into the model	NA	[1] Many academic centers have applied AI in echocardiog- raphy with promising results - some evidence on improved (1) intepretation, (2) accuracy, (3) myocardial function and valve disease (4) disease subtype differentation // [2] well applicable on big data	[1] Information arising from mHealth and wearable can only be analyzed with AI and ML -> The trinity of mHealth, echo- cardiography, and ML will become increasingly evident in the years to come [2] smart clinics where pro-viders can enhance service with AI- and ML-based processes overseeing an automated, algorithm-driven operation	NA	NA
Artificial intelligence: improving the efficiency of cardiovascular imaging	1	3	2, 3	not yet	[1] streamline workflow and provide more reproducible and objective quantitative results which can inform clinical decisions [2] higher physician job satisfaction by avoiding data fatigue, lower healthcare costs	[1] data-dependent: requre large, well-structured and labeled (high-quality) datasets (legal barriers often hamper data sharing); [2] AI algorithms trained and tested with single institution data may not be generalizable to different cohorts [3]outdated fast, as the input of patient characteristics and disease patterns change over time	[1] data quality: standardization of clinical data recording and image acquisition protocols is required / enhance with clinical and other non-image data [2] generalizability: need for external validation of these models at multiple centers [3] remaining up to date: AI models may benefit from continuous update -> large and dynamic datasets are desired [4] black box: important to demystify ML by i…	applied and some evidence on (1) Image acquisition and reconstruction (2) image segmetation (3) automated measurements (4) image interpretation (4) AI models has been shown to improve risk stratification over conventional methods	[1] Greater standardization of image acquisition protocols and EHR documentation will enhance the quality of data used for AI input [2] Increasing collaboration between research institutions, industries, and healthcare providers may facilitate improved data sharing [3] generating hypotheses and intelligent clinical trial design [4] personalized risk prediction, incl. physiological and disease mar…	Doubts among medical professionals over the potential replacement of their roles by increasing automation	NA
Artificial Intelligence (AI) and Cardiovascular Diseases: An Unexpected Alliance	1	3	1, 2,	not yet	[1] improve image interpretation [2] improve the efficiency and reproducibility of clinical assessments [3] imrove risk assessment -> enable personalized care	NA	NA	some evidence on the 3 mentioned strenghts applied on ECG, MRI and CT images	[1] “big data” from mHealth and telemedicine can be integrated with AI techniques, helping cardiologists make better clinical decisions	Physicians have both a big opportunity and responsibility to actively track the continuous developments of AI -> Physicians should not be afraid of the integration of AI into cardiology but should embrace it
Machine Learning and Coronary Artery Calcium Scoring	1	3	1, 2, 3	not yet, still under development and refinement	[1] accuracy: reduce the need for human observer interaction	[1] data-dependent: need for a large collection of high-quality ground truth databases as well as standardiza tion of diagnostic techniques -> very challenging due to few case numbers at an early stage of algorithm development high variability in image acquisition techniques [2] lacking external validation/generalizability: to date, most AI algorithms for CACS have been developed for specific CT …	[1] validation/ generalizability/ clinical utility: performance of current tools requires (further) validation in clinical practice using diverse sets of CT protocols (in larger populations)	[1] some evidence on improved detection of calcium plagues [2] lacking evidence on clinical utility	NA	NA	NA
Application and Translation of Artificial Intelligence to Cardiovascular Imaging in Nuclear Medicine and Noncontrast CT	1	3	2, 3	not yet	[1] eliminating human subjectivity [2] improves clinical risk prediction [3] automation of preprocessing and image quality improvement	[1] traditional perception of AI as a “black box” [2] data-dependent yet often trained with small datasets (due to data availability challenges)	[1] develop and use large, well-defined databases/datasets	some evidence on [1] improved diagnosis and [2] risk prediction	[1] explainable AI techniques are being developed, overcoming the traditional perception of AI as a “black box” -> e.g. Visual attention heat maps can be employed as an explanatory tool for physicians // a key aspect driving the acceptance of techniques will be the ability to explain the AI reasoning, so clinicians feel confident in the findings and comfortable utilizing the AI tool as an intelli…	NA	NA
Applications of Artificial Intelligence to Prostate Multiparametric MRI (mpMRI): Current and Emerging Trends		2	2, 3, 4	not yet	[1] diagnosis: improve volume estimation, lesion detection, and lesion characterization [2] improve accurace and decision making-> will indisputably change radiologists’ workflow by performing many of the simple tasks in image interpretation	NA	NA	[1] some evidence on more effective and efficient image interpretation	[1] training ML algorithms for tumor grade prediction [2] ML that incoroporates demographic and biochemical data in addition to images [3] bridging of advanced imaging, such as mpMRI, with emerging biomarker analysis or tumor genetics. Thus, ML may form the underpinnings of radiogenomics	NA	NA
Artificial Intelligence in Intracoronary Imaging	1	3	2, 3 ,4	not yet, the application of AI to current imaging is a vigorous approach that remains largely untapped	[1] diagnosis/workflow: improve patient outcomes and reduce costs through better diagnosis and enhanced workflow	NA	NA	[1] evidence on improvements in image segmentation, plaque analysis, and stent evaluation [2] demonstrated the ability to improve the prediction of cardiac events	[1] A common shared database to enable comparisons of algorithms	NA	NA
Artificial Intelligence in radiotherapy: state of the art and future directions	1	2	2, 3	not yet, In clinical routine, the overall low transparency of the overall system is questionable from manifold points of view (ethical included	[1] time: significantly eliminate time consuming operations in segmentation and planning, [2] reduce deviations from expected dose distribution given by treatment delivery issues, and [3] prognosis: improve predictability of adverse effects of radiotherapy	[1] low degree of predictability and evaluability of its performances [2] data-dependent: very large datasets are needed to provide the basis of modeling evolution (difficult and time consuming) [3] black box -> reduced trust	[1]black box / trust: education-> allow physicians to understand the inner workings of the device they use	NA	NA	low trust: -> part of clinical practice is a matter of trust between patients and treating physician, and the external interference of AI on this relationship could be puzzling	challenge: responsibility of treatment indi-cations and administration, which would require a complete comprehensibility of mechanisms and motivations prompting a clinical decision
AI in Cardiac Imaging: A UK-Based Perspective on Addressing the Ethical, Social, and Political Challenges	1	3	overall	NA	NA	[1] black box + muliple ethical challenges (see ethical challenges section)	[1] privacy and trust: education of, and dialogue between, all stakeholders, focusing on their data rights and responsibilities in law [2] black box: thorough user/stakeholder research, and their meaningful involvement / a truly multidisciplinary approach is required. It is only by involving all stakeholders with a sincere desire to ensure the successful development and deployment of these tools …	NA	[1] stakeholder engagement, and [2] openness	[1] impact of AI on relationships between patients and providers (security, privacy, consent issues) -> the field of health and care needs to determine whether alternatives to individualized informed consent (including broad consent, “opt-out” consent, and presumed consent) are acceptable in the context of AI research and development, whilst maintaining their patients' and research subjects' trus…	liabiity issues -> impact on relationships / as most current applications of AI strictly define its role as assistive, including in “intended use” statements that carry regulatory weight, it is reasonable to suggest that ultimate liability for erroneous decisions such as misdiagnosis would rest with the responsible clinician. However, as the degree of autonomy increases, the degree of liability s…
Artificial Intelligence in Diagnostic Imaging Status Quo, Challenges, and Future Opportunities	1	4	2, 3, 4	not yet, no large scale clinical adoption yet as (1) still lacking evidence on clinical integration (2) actual performance in clinical setting (3) regulatory and reimbursement issues	[1] improving, simplifying, and standardizing image acquisition and processing [2] automatic detection and characterization of features and on automatic measurements in the images [3] risk prediction and stratification, as opposed to merely detecting, measuring, and quantifying images [4] provide solutions to dealing effectively with big data	[1] lacking regulatory and reimbursement frameworks	NA	[1] a number of clinical studies and some early real-world evidence [2] lacking clinical utility evidence	[1] new advances in scanner technology, such as a photon-counting CT, which provides a rich array of morphologic, spectral, and functional information, will require even more detailed analysis of the images for patient-specific decision-making	N A	need for new regulatory framework to enable the development of safe and effective AI algorithms undergoing modifications being made through real-world learning of the deployed medical device
Image-Based Cardiac Diagnosis With Machine Learning: A Review	1	3	3	not yet, on a per-patient basis, the diagnostic and prognostic value was found to be low / their potential additive value for more accurate diagnostics and risk stratification remains unclear/ continued reliance on subjective visual interpretation, has resulted in considerable observer-dependencies and lack of standardization	[1] able to deal with large amounts of data (“big data”) and to integrate information from all fields of clinical care, including e.g., clinical parameters (“clinomics”), genetic information (“genomics”), protein metabolism (“proteomics”), and imaging data (“radiomics”) [2] enabling precision medicine	[1] data-dependent, yet lacking image standardizaiton [2] black box / low acceptance	[1] standardization: efforts for better interoperability of healthcare informatics systems [3] black box / low acceptance: engage with the psychological impact of the ongoing digital transformation in order to facilitate the transition of medical practice in line with advancing technologies	[1] shown to exhibit a huge potential to significantly influence diagnostic decision making in cardiology / [2] black box: several attempts and ongoing research exist on delivering insights into an algorithm's decision making (such as heatmaps), these attempts are not sufficiently elaborated so far to convince	The steadily increasing computational power and the increasing availability of data through mobile applications and the digital transformation of the global healthcare systems further contribute to the advancement of the field	NA	NA
Artificial intelligence and radiomics in pulmonary nodule management: current status and future applications	1	2	1, 2, 3, 4, 5	not yet, but nodule management is likely to be one of the first areas to be impacted by machine learning tools that can automatically detect, measure, and risk stratify nodules	[1] time/task bruden: automating a number of steps in the repetitive and burdensome task (from nudle detection to classification) of dealing with mostly normal images. [2] diagnosis: increase the information radiologists extract from images and automate many mundane detection, characterisation, and quantification tasks	NA	NA	NA	key role of radiologists: Radiologists need to play a central role in identifying key applications of the emerging techniques and how they might reduce their workload rather than increasing it	NA	NA
Putting machine learning into motion: applications in cardiovascular imaging	1	3	2, 3, 4	not yet, especially due to heart's complexity and added dimension of motion	[1] better outcomes through performing simulations of therapy prior to an interventional procedure [2] more accurate diagnosis and risk stratification, especially for highly complex conditions	[1] automated diagnostic classification through ML more challenging as both structural and motion features need to be captured (heart) [2] “black box”	[1] black box: develop tools that provide some feedback as to the features that have driven the classification	NA	What is needed by the research community is a secure and scalable resource for cardiac imaging that is dynamically linked to electronic health record data, multi-omics where available, and outcomes	NA	NA
Will artificial intelligence change the job of the cardiac imaging specialist?L’intelligence artificielle va-t-elle changer le travail du spécialiste en imagerie cardiaque?	1	3	2, 3	not yet	[1] time/burden: automating tasks that might otherwise be performed by humans; [2] and generating clinically important new knowledge for risk prediction [3] development of precision medicine [4] imaging combined with “big data” -> big data can be used to automatically generate new hypotheses, instead of physicians having to initiate hypotheses	[1] overfitting [2] “black box”	[1] overfitting: necessary to create interdisciplinary teams of engineers, data scientists and physicians who can collaborate with healthcare organizations and technology companies -> lager training and validation datasets [2] black box: create specific systems to visually manifest the most activating characteristics or regions of an image to explore the black box	[1] for image quantification and segmentation, deep learning has a similar accuracy to that of experts	NA	NA	[1] As there are legal issues, it is likely that physician control and override of these systems will always be required in the future
On High Grade Kidney Cancer and Machine Learning	2	2	2, 3	not yet	[1] faster and more reliable classification of images or datasets	[1] overfitting: especially when using a small dataset	[1] overfitting: using large datasets and by reserving cases for use as “test cases” instead of “teaching cases.”	NA	NA	NA	NA
Role of Artificial Intelligence in Cardiovascular Imaging	1	3	2, 3, 4	not yet	[1] interpreting images rapidly, [2] enabeling improved quality, [3] preventing the interobserver and intraobserver interpretation variance, [4] making quantification, reporting, diagnosis and risk prediction feasible	[1] data-dependent, yet lacking availability and secure dissemination of high-quality data; lack of standardization across the datasets and overcoming the sampling and observer selection bias seems cumbersome [2] high risk of conflict between AI and physician - need solutions on how to manage that	[1] data availability: creating a bridge between cardiologists holding and using the data and IT community trying to analyze the data	[1] shown to improve accuracy of diagnostic tests and prediction of car- diovascular diseases [2] improving observer variation and generating accurate, consistent and auto- mated interpretation	NA	bias: reduced trust in systems	Moreover there are legal issues such as who will be the regulator for this industry and who will be re- sponsible for the mistakes arising in the delivery of care due to AI error in the AI based imaging?
Role of Artificial Intelligence in Imaging: From A Radiologist’s Point of View with A Focus on Breast Imaging	2	2	3	not yet	[1] diagnosis: increase reading efficiency and accuracy of the radiologists [2] providing support for clinical decisions and [3] reducing the number of false-positive biopsies	[1] can not compare old and news images (temporal comparison), [2] and can not compare right and left images (symmetry comparison) [3] specialized in solving isolated tasks, while human intelligence is able to develp understanding of various concepts and is able to combine vast amount of information from different levels and domains for performing tasks.	NA	[1] classification of benign and malignant breast lesions imaged with a multi-parametric ultrafast DCE-MRI protocol using AI techniques is at least as accurate as dedicated breast radiologists	NA	NA	NA
Applications of Artificial Intelligence in Cardiology. The Future is Already Her	1	3	3	not yet, essential prerequisites are large databases with high-quality information and the evaluation and integration of AI into realistic clinical contexts	[1] time/burden: routine and tiring jobs could be performedby machines to free up time [2] ML models to help to resolve disparities in the provision of medical care if algorithms can be constructed to compensate for known biases [3] optimize care through bette diagnoses/classification and prediction	[1] highly data dependent [2] inability to correctly detect and classify cases that they have not previously seen [3] prone to biases -> if the dataset used to adjust the model biased, the model may not be well generalized to other populations [4] black box	NA	[1] good evidence in prediction (of arrythmias) and other cardiac diseases [2] evidence on use with echocardiographic imaging for image interpretation	NA	[1] AI techniques studied to date require a certain amount of data -> the proper use of this information from a legal point of view is a critical aspect [2] The subtle discrimination inherent in the provision of healthservices can also be a problem when AI models are being developedand applied - biased algorithms	NA
Artificial Intelligence: reshaping the practice of radiological sciences in the 21st century	1	2	1, 2, 3, 4	not yet	[1 faster, cheaper, and more accurate healthcare than ever [2] personalization of detection and treatment [3] alter the way patients are being managed and how doctors reach their clinical decisions	[1] data-dependent: require access to large well-annotated data sets [2] black box [3] susceptible to learning bias	[1] black box: several approaches to derive proxy models, develop attention maps, provide disentangled representation or learn with known operators have been emerging to create a more interpretable/explainable AI paradigm.	[1] most evidence around diagnostic imaging and therapy, case triage, image seghemtation, prediction and prognosis, improving image quality, and developing decision-support systems for personalization of detection and treatment	[1] The development of trustworthy AI is currently a major goal in the AI community for medical applications with efforts led by the European Union and other international bodies that advocate for lawful, ethical and robust application from technological and societal perspectives -> developing more explainable/interpretable AI algorithms,which would allow for better transparency, oversight, and a…	[1] data provenance and governance policies that address concerns of institutional review boards and the broader ethical issues around the use of large patient data sets for research and sharing of large amounts of data with for profit companies also need to be developed [2] Being able to reproduce and share analytic pipelines in the community is vital to develop confidence in the results of AI s…	NA
Applications and limitations of machine learning in radiation oncology	1	2	2, 3, 4,	not yet, as the three requirements (see limitations) pose challenges to developing ML solutions at each step of the radiotherapy workflow	[1] efficiency -> free time to consider the open clinical challenges and [2] consistency -> allow better assessment of the impact of intentional changes to treatment practice [3] could facilitate both transfer of bestpractice between clinics and greater process automation	For an ML algorithm to be effective, three ingredients are required: (1) a well-defined problem, (2) a well-defined ground truth for which there is sufficient data, and (3) a quantitative measure with which the algorithm is trained and evaluated	NA	[1] ML research in radiotherapy currently does not address some of the greater clinical challenges, since the challenges are not necessarily always in the technical details of data analysis, but in defining either the question, the type of answer, or the way to measure how well we are doing	NA	NA
Artificial Intelligence Will Transform Cardiac Imaging—Opportunities and Challenges	1	3	3	not yet, due to current limitations	[1] clinical worflow: streamlined and transformed -> personalized care [2] higher physician job satisfaction, improved patient-physician relationships, improved quality of healthcare delivery and improved equality of health and access to healthcare	[1] data-dependent: lacking availability, privacy-concerns, and lack of firm and universally agreed upon legal basis for use of data [2] lakcing patient and public support [3] technical challenges related to accessing large-scale, expertly labeled data from healthcare systems not designed for Big Data analysis [4] Lack of interpretability (“black box”) [5] risk of introducing biases [6] lacking e…	[1] trust/support: educate all stakeholders on the potential benefits and risks of using AI techniques [2] clinical integration: train imagers to become data experts/AI enablers and AI experts to understand the clinical needs/challenges/risks [4] engage to find solutions of getting the balance right for data access while guarding issues related to privacy, ethics, and commercial partnerships.	[1] evidence and application in image classification, image reconstruction, automation in segmentation and quantification and guiding diagnosis and prognosis [2] Research is also required to demonstrate the real-world benefit in terms of clinical effectiveness using e.g., quasi-experimental study designs. Furthermore, economic evaluations are required to demonstrate the cost-effectiveness of AI s…	NA	[1] lack of firm and universally agreed upon legal basis for use of data (ensuring consent, privacy and data security) [2] lacking trust [3] risk of introducing biases that threat equity (e.g. One could imagine if cardiac imaging AI algorithms get trained only on the wealthy population's images that algorithms may then not generalize well to the poor population) [4] What is the best trade-off bet…	Another important question is where the legal responsibility lies when the AI tool makes harmful recommendations.// How should regulators handle the need to update the AI algorithms over time. How should AI algorithms be checked for reproducibility? How can AI algorithms for the same problem be best compared to identify the optimal solution? Who should be certifying the suitability of AI algorith…
Artificial intelligence in cardiovascular imaging: state of the art and implications for the imaging cardiologist	1	3	2, 3,	not yet, but applications are already being implemented in the clinical workflow based on research that shows equal or better performance than analysis by the physician or conventional (semi-)automated methods - the added value of AI in clinical care remains to be determined and es- tablished	[1] provide info that human can typically not process [2] more consistent measurements, without interruption and many times faster than by humans [3] AI will enable physicians to start working more efficiently	[1] data-dependent, yet lacking comparability of imaging modes [2] regulatory bodies (e.g. FDA) have difficulty with the regulation and approval of software based on AI [3] black box [4] datasets used in the described studies are commonly relatively small (not generalisable) [5] ‘narrow’, meaning it is good at one particular task, and it is only as good as the dataset that trained it	[1] comparability/standardization: stan-dardise and accelerate the analysis of large datasets [2] generalizability/replcability: repeating studies and validating designed ML models; data sharing while ensuring patient privacy	[1] Most published studies have focused on automated segmentation, post-processing and computer-aided diagnosis [2] nuclear imaging and echocardiog- raphy have been used predictive and prognostic modelling [3] the added value of AI in clinical care remains to be determined and established	[1] future research to focus on the implementation of data from multi-ple sources in ML models, including biomarkers, ge- nomics, proteomics and metabolomics	NA	NA
Machine learning in haematological malignancies	1	2	2, 3, 4,	not yet	[1] streamlining existing care [2] diagnosis: facilitating new discoveries, and [3] ushering in the development of more effective, personalised treatments	[1] small sample sizes might impair model performance or lead to overfitting [2] missing data might impair ML models [3] machine learning systems are only as good as their source data [4] most machine learning-based studies are done on single-institution datasets, a substantial potential limitation to their generalisability	[1] overfitting: (a) regularisation: which penalises models as they increase in complexity, seeks to strike a balance between model sophistication and overfitting; (b) data augmentation: which alters training data to create more variability (eg, by flipping, rotating, or adding noise to images), can improve a model's generalisabilit; (c) or transfer learning: if applicable, can reduce training ti…	some evidence on detection/ diagnosis, risk rastrifiction, prediction	NA	[1] even for supposedly de-identified data, there is concern that personal information could potentially be inferred from publicly accessible deep learning models -> for datasets containing highly detailed genomic information, whether true anonymisation is possible is worth questioning --> requires careful consent considerations [2] training data can reflect systemic bias or human prejudice [6] a…	NA
Deep learning in congenital heart disease imaging: hope but not haste	2	3	2, 3	NA	[1] more accurate and more reproducible interpretation [2] time/burden: eliminating tedious tasks & improve doctor-patient relationship [3] more accurate and more precise analysis where confidence in reported results can be quantified	[1] data-dependent: works best with plenty of training data with enough diversity in demographic make-up (eg, sex, ethnicity), acquisition parameters (eg, scanner model), phenotype and anatomy (eg, type of congenital defect and corrective surgery) for a model to generalise; data quality dictates model performance (and data preparation is labourous) [3] low acceptance	[1] data: pool resources, particularly data on rare pathologies to ensure all needs are met; facilitate fruitful collaboration with computational scientists from both academia and industry [2] acceptance: engage stakeholders and build transparent systems, directly involving patients in system design [3] Regulation can help enforce this and policymakers should ensure that this is a helpful process…	NA	[1] do we create a separate model for each phenotype, or do we lump all pathologies into a single model? -> More work is needed to compare the specificity, sensitivity and generalisation ability of these modelling approaches	NA	NA
Editorial: Machine Learning and Decision Support in Stroke	2	5	2, 3, 4	not yet, most advanced imaging software modules in stroke have revolutionized the use of imaging data, yet AI is often only used in extremely limited aspects (due to existential threat of condition)	[1] increase productivity, [2] efficiency, and [3] geographical reach of healthcare delivery	[1] hype: expansive marketing claims may have subsequently overemphasized their impact in saving lives due to stroke [2] gaps in rigorous validation and post-marketing surveillance [3] methods, definitions, and ultimate reliability often remain remiss or ill-defined [3] machine learning must be trained by such rich data that incorporates these critical clinical contextual data (for stroke)	NA	NA	[1] AI tools should be prompted to address the most pertinent clinical questions in decision support. Clinician input and continual development in light of this perspective is therefore key	NA	NA
Roadmap for the clinical integration of radiomics in neuro-oncology	2	2	3, 4	not yet, as the listed challenges need to be met first	[1] provide decision support and [2] facilitate individualized oncology	[1] inability to quantify or report the uncertainty associated with each prediction --> predictive uncertainty: abudance and scarcity (usually the case) of training data dictates predictive uncertainty -> if a patient’s test data fall outside of the training domain, predictions must be extrapolated, at the cost of greater model uncertainty -> ability to generalize correlations beyond the training…	[1] predictive uncertainty: instead of generalized models for a broad patient population through a “one-model-fits-all” approach, a more promising avenue may be to tailor the model to fit the individual patient, or subgroups of patients [2] black box: physicians should impose their biological understanding and expertise in the development and application of radiomics models	[1] Past studies have focused on accuracy (eg, sensitivity/ specificity) and covariance (eg, standard error, 95% confidence intervals) in group analyses but have not yet addressed the uncertainty for individual predictions	NA	NA	NA
Computer-Aided Detection/Diagnosis in Breast Imaging: A Focus on the Evolving FDA Regulations for Using Software as a Medical Device	1	2	2, 3	not yet, due to practical, technical and regulatory challenges	[1] ability to iteratively adapt and improve performance after exposure to new and increasing amounts of data	[1] black box (see 1 under strenghts) [2] new versions of a software may overfit -> FDA approval challenges: Since software approved by the FDA is ‘locked’ or ‘frozen’ in its approved state (partly to ensure patient safety), algorithms that are re-trained on new data must undergo the approval process again [3] lack of universal test sets -> leading to an unintentional bias in the test sets toward…	[1] black box: salience maps, showing regions of an image that is weighted most heavily in the final algorithm decision [2] regulatory challenge due to dynamic and changing nature of models (propsed by FDA in 2019): allow for a predetermined change plan where a manufacturer can specify the expected changes and discuss their plan for continued safety assessments. If changes are beyond the scope sp…	NA	NA	[1] reliance on developers to perform their own quality control and testing has the potential to deploy products not rigorously evaluated for efficacy and safety [2] By understanding AI requirements for approval and iterative refinement, radiologists can engage with administrators and developers to become advocates for good machine learning practices and patient safety	black box + lack of trust + liability interplay: since a provider may still be liable for the decision outcome of an algorithm without seeing the elements used to make it
Deep Learning in Personalization of Cardiovascular Stents	1	3	2, 3, 4	not yet	[1] facilitates personalized care	[1] extensive adjudicated data in training, [2] lack of standardization in design, and [3] lack of data efficiency in training [4] often outdated	NA	NA	[1] goal of production of cardiovascular devices based on a DL approach is moving toward the discovery of customized and personalized treatment strategies	NA	NA
Machine Learning Methods for Computer-Aided Breast Cancer Diagnosis Using Histopathology: A Narrative Review	1	2	3	not yet, as unclear whether these systems are suitable for real-world applications of clinical pathology. This could be challenging due to the lack of a real-time large-scale data set for training these systems and a class imbalance problem (see evidence section)	[1] outperform human skills	NA	NA	[1] ML-based CAD systems have shown promising performance for cancer diagnosis as compared with the human expert - but research gaps remain (1) missing research with large scale data sets (2) publicibly available miscroscopy datasets are not labelled adequately for fulfil training purposes (3) often datasets are imbalanced, containing more malignant than begign tumor types	[1] large scale datasets [2] localization: In the future, deep learning models can be designed to localize the cancerous and noncancerous regions within the imag [3] robust to noise: Given the histopathology images of a real-world environment, deep learning methods can learn to remove the noisy artifacts while learning the quality features for the diagnosis.	NA	NA
Current Challenges and Recent Updates in Artificial Intelligence and Echocardiography	2	3	2, 3, 4	not yet, due to regulatory challenges and lacking clinical utitlity evidence (whichlags behind diagnostic utility evidence)	[1] improved diagnosis (at subclinical stages) [2] enable prediction of disease progression and prognosis, and [3] chieve the goal of personalized medicine [4] improve access to echocardiography in rural and less developed parts of the world [5] improved worklflow and efficiency	[1] black box [2] training of ML models is restricted by the availability of large datasets	[1] clinical integration: large trials will be required to provide robust evidence of ML’s prognostic value in echocardiographic assessment before its implementation in routine clinical practice [2] clinical utiliy: large datasets are required for optimal training and validation of clinically useful ML algorithms	[1] great promise for improving data reliability, inter-observer variability, accuracy, and reproducibility of echocardiographic results [2] evidence of clinical utility is lacking -> current studies investigating the use of ML in echocar- diography have compared their results against expert readers rather than disease outcomes -> studies evaluating the effects of ML applications on these outcome…	[1] ML algorithms will further expand the indications of echocardiography to include diseases that are traditionally only diagnosed with the more advanced imaging modalities [2] ML techniques combined with both clinical and imaging data variables will further enhance clinical decision-making by allowing for personalized cardiac risk assessment [3] The echocardiographers of the future will be expe…		due to the potential legal liabilities and clinical governance issues, application of this technology will require extensive validation prior to regulatory approval.
Artificial intelligence in digital breast pathology: Techniques and applications	1	2	2, 3, 4	not yet, due to research and regulatory hurdles/ future question is that of adoption	[1] improve diagnostic accuracy [2] potential workflow improvements - efficiency (mixed evidence for that)	[1] data-depdendent: model performance depends on the quantity and quality of the input data and data annotation (by experts); while there is lack of agreed file format for digitized slides and absence of information system integration (high degree of visual heterogeienity of sample images) [2] often lacking vadlidation [3] lack of interpretability (black box)	[1] data quality: creation of accu-rately annotated reference datasets by expert pathologists in order to standardize the evaluation of the performance of AI algorithms [2] validation; validation should be appropriate for the anticipated use cases using representative multiinstitutional data (prospective studies incl. integration with real world clinical workflow) [3] interpretability: displaying…	[1] evidence in diagnosis, prognosis and prediction of treatment response [2] scientific hurdles remain: researchers need to consistently demonstrate that their models can achieve clinically useful performance	[1] arger and richer datasets will become available enabling the development of increasingly accurate models [2] trend in ML away from hand-engineered features towards models which cap- ture the informational structure of the inputs but allow for extremely open-ended function approximation (instead of entering what we know, we just provide input and the model has the potential to capture subtle p…	Lack of proper evaluation & lack of interpretability can hinder trust from physicians and impede adoption of AI in breast pathology ->If the physician cannot understand why the algorithms makes the decision, they may be forced to ignore the algorithm’s decision, limiting its usefulness.	NA
Can Artificial Intelligence Improve the Management of Pneumonia	2	4	4	not yet - there has yet to be applications of AI algorithms in areas of pneumonia management, such as site of treatment, empirical antibiotic decisions, prediction of mechanical ventilation need, or outcome stratification. The potential usefulness of such inclusion will be explored most likely within the near future	[1] support clinical decision-making [2] facilitate screening programs and create more efficient referral systems	NA	NA	[1] AI and chest X-ray (CXR) images primarily have been indicative of early diagnosis, prompt antimicrobial therapy, and ultimately, better prognosis (so far AI programs have focused on performing early radiological diagnoses) [2] growing research involving empirical therapy and mortality prediction - majority of studies have reported high accuracy rates in their predictions [3] lacking evidence …	NA	NA	NA
Clinical Inference From Cardiovascular Imaging: Paradigm Shift Towards Machine-Based Intelligent Platform	1	3	2, 3, 4	not yet	[1] alter our interpretation process and produce smarter, faster, and efficient results [2] time/burden: physicians may be relieved from mundane tasks using automation and be able to spend more time on decision-making and communication (humane work) [3] overcomes problems of human inference (e.g. fatigue) [4] simplify the diagnostic flow	[1] black box	NA	[1] ML has has shown its fast and reproducible automatic inference in various cardiovascular imaging modalities, including echocardiography, nuclear imaging, cardiac computed tomography, and cardiac magnetic resonance.	NA	NA	NA
Artificial intelligence in pancreatic cancer: Toward precision diagnosis	2	2	2, 3	not yet	[1] precision diagnosis [2] support clinical decision-making [3] able to handle large amounts of data (big data)	NA	NA	[1] One of the most powerful DL techniques is the convolutional neural network (CNN) - Among the ML algorithms related to image feature extraction and classification, CNN has been widely proved to be superior to traditional algorithms. [2] future direction of research should involve multidisciplinary teams including clinicians and computing and data science professionals to develop AI algorithms …	[1] future direction of research should involve multidisciplinary teams including clinicians and computing and data science professionals to develop AI algorithms to aid the traditional clinical decision-making	NA	NA
Advances in Artificial Intelligence - How Lung Cancer CT Screening Will Progress?	2	3	2	not yet, due to lacking evidence of clinical utility	[1] improve diagnosis & prognosis [2] facilitate cost-effectiveness [3] facilitate personalized medicine	[1] use of generic machine learning and statistical tools borrowed from other fields of application which fall short under clinical conditions [2] low explainability [3] often low robustness	[1] robustness: models should collect and integrate diverse multimodal data sources in a quantitative manner that delivers unambiguous clinical predictions [2] black box: models should also be easily interpreted from a clinical point of view	[1] significantly better predictive value	A multiradiomic model that could integrate morphological features from the CT together with biological characteristics from the PET and clinical risk factors (age, smoking history, contact with asbestos or family cancer back- ground), would become a highly accurate diagnostic and prognostic method	NA	NA
Artificial Intelligence in Interventional Radiology	2	2	2, 3, 4	not yet	[1] provide rapid (and confident) diagnosis especially in the areas where diagnostic radiologists are not routinely available [2] facilitate prompt and effective therapeutic recommendations.	NA	NA	shown to be valuable in diagnosis and predicting outcomes following image-guided therapies	[1] The ability to incorporate clinical information, radiomics and patient’s genetic information may prove AI-aided diagnosis more accurate [2] triaging patients for IR and subsequent therapy by assessing the risks and mak- ing predictions about therapeutic outcomes [3] More investment in research and validation of AI algorithms is needed	The ethical dilemmas in designing the AI algorithms would need to be discussed and agreed upon by the leaders of the world	NA
Radiomics and Texture Analysis in Laryngeal Cancer. Looking for New Frontiers in Precision Medicine through Imaging Analysis	1	2	2, 3, 4	not yet	[1] complement, facilitate, and accelerate the advancement towards cancer precision medicine [2] providing clinicians with a fast, low-cost, and repeatable instrument for longitudinal monitoring	[1] dependent on image acquisition approaches (image quality) [2] Image segmentation (key step in radiomics) is time consuming and subject to high interobserver variability, as carried out by a specialist, [3] A common challenge in radiomics is to define a non-redundant set of imaging biomarkers from the vast number of extracted features, and to improve the radiomic performance	NA	[1] evidence indicates that radiomics could improve individualized treatment selection and monitoring - with promising findings in tumor segmentation, anatomica extenstion, risk stratification, prognosis and therapy monitoring [2] ML or big data are not used commonly in head and neck or larynx cancer research -> explained by the limited numbers of patients still recruited mainly for traditional c…	NA	NA	NA
Toward a grey box approach for cardiovascular physiome	1	3	2, 3	NA	[1] ‘black box’ approach is generally faster than the ‘white box’ (derive mathematical equations reflecting the workings of the system, inner workings of model clearly described)	[1] inherently leads to an approximation, and special care must be taken in cases where a high accuracy is required. [2] ‘black box’ accuracy is generally inferior to that of the ‘white box’	[1] using grey box approach: e.g. simulation- assisted ML where they used approximate simulations in ML or utilizing simulation results as training data in ML	NA	NA	NA
Artificial Intelligence in the Management of Glioma: Era of Personalized Medicine	1	2	2, 3, 4	not yet, clinical medicine suffers from a lack of AI-based applications, potentially due to lack of awareness of AI methodology	[1] facilitate personalized medicine	[1] data-dependent: large standardized and annotated data sets and high-quality ground truth data [2] black box [3] generalizability - mostly trained in small datasets [4] clinician-engineer interaction: currently, physicians receive very little training in computer/data science and most of the computer scientists are not familiar with the complexity of clinical patient management	[1] generalizability: develop and use large, standardized datasets from multiple institutions with clinical, neuroimaging, and neuropathologic data that cover diverse patient populations are needed	[1] evidence on: predicing the grading and genomics from imaging, automate the diagnosis from histopathology, and provide insight into prognosis (acceptable performance). Further investigation is necessary to improve the methodology [2] no comprehensive cost-benefit studies or prospective studies to confirm that AI can improve patient outcome.	NA	[1] many unanswered legal and ethical questions, must be addressed before the adaptation of AI in the daily practice	NA
Artificial Intelligence and Machine Learning Applied at the Point of Care	1	NA	1, 2, 3, 4, 5,	not yet, only a few have been implemented widely at the point of care.	[1] The support from AL/ML algorithm to continue learning and evaluating the data will shorten the time and lower the cost to provide health solution (e.g., diagnosis of a disease), improve accuracy from human-alone interpretation/ evaluation, accelerate the solution for patients as compared to traditional approach, and prevent disease worsening or save life	[1] limited access to suitable (high-quality), large data for model training and validation (protection policies and high costs) -> clinical databases were typically not designed for the develolpment of ML algorithms in mind (often incomplete databases, e.g. information about non-adherence is typically missing, important data capture in free text etc.) [2] often low generalizatibilty (validity is…	[1] generalization: ideally a cross-validation at the stage of development (using a split sample) and external validation before regulatory submission. [2] clinical intergation: ensure that the test data will be representative for the target patient group [3] ML algorithm-based information should be appropriately interpreted (black box issue) -> EU addressed this problematic in the GDPR, where th…	a large proportion of researchers have yet to uncover the full capabilities of such advanced technologies to drug research and development.	The future moving forward, would require AI to be embedded to a part of the educational system, especially at the graduate level. -> combine development/pharmacometrics (PMX) and ML	[1] data availability: Currently existing European data protection laws and data governance models, for which the General Data Protection Regulation (GDPR) sets the minimal standard, require that a specific consent be given by a patient for each use of their data. Many data sources were consented only for the original, specific purpose of their collection. Absence of a broad consent for future da…	[1] regulation challenging due to continuously dynamic and changing nature of algorithms / regulatory practice of ML-based medical devices is currently being developed [2] These range from dispersed or even removed responsibility in case a ML-based solution—created, approved and applied by a long and often opaque chain of actors
Artificial Intelligence- From Scientific Curiosity to Clinical Precocity?	2	3	3	not yet, as clinical implementation of all AI applications is based on 2 pillars, the actual accuracy and validity of these algorithms and the trust clinicians put in them, both being challenged	[1] optimized and automated clinical workflows [2] reducing work load , time to diagnosis, treatment and, not unimportantly, costs	[1] clinicians and AI experts: , communication between these two sides is far from fluent and, from time to time, they speak a completely different language. [2] black box issue [3] data-dependent: high demand for medical datasets with high-quality annotations	[1] communication: foster collaboration between clinicians and AI specialists [2] black box: extremely important to provide a functional understanding of the algorithms used in a clinical context. [3] data demand: high-quality an-notated datasets have to be collected, curated, and made available for algorithm development and benchmarking to researchers worldwide	NA	[1] Several initiatives have been started to promote the optimization of AI applications, creating publicly available databases and algorithms.	NA	[1] regulations trailing far behind the innovation process, physicians will still be held responsible for their decisions, even if they are based on AI algorithms in which they have little to no to insight.
Clinical Implementation of Deep Learning in Thoracic Radiology: Potential Applications and Challenges	1	4	1, 2, 3, 4	not yet	[1] overcome the limitations in performance shown by conventional computer-aided image analyses	[1] black box [2] lacking validation in actual clinical practice [3] lacking integration into daily clinical workflow	[1] clinical integration: educate radiologists	[1] has shown promising performance in various tasks, including detection, classification, segmentation, and image synthesis, outperforming conventional methods [2] missing evidence from actrual clinical practice -> The ultimate goal of applying the DL algorithm is improving patient outcomes (in a cost-effective manner) in clinical practice (little evidence for that)	NA	NA	NA
Radiomics based on artificial intelligence in liver diseases: where are we?	1	2	2, 3, 4	not yet	[1] more objective and accurate clinical decisions [2] make up for the shortcomings of the human eye	[1] lack of standardization in reporting the results of research [2] overfitting: lacking generalization/ repeatabilty and reproducability of results	[1] standardization: future studies should report features based on the ‘Image biomarker standardisation initiative’ [2] use a common universal radiomics quality score to assess radiomic studies	[1] some evidence in prognosis, accurate discrimination and severity assessment [2] research on radiomics is still in its infancy and there are no standardized and unified standards for the compli- cated research process [3] most of the current research results are still in the training sample stage, so the high accuracy of the model does not reflect its actual predictive ability	[1] the assessment of disease severity, selection of therapeutic options, and prognosis prediction, which are impossible to achieve by traditional radiology, should be the focus of future radiomic research	NA	NA
Intraoperative brain tumour identification with deep learning	2	2	3, 4	not yet, still lacking evidence on clinica utility	[1] improve diagnosis and clinical decision making	[1] uncertain generalizability [2] lacking evidence on clinical utility (safety/efficacy)	[1] clinical utility: prospective randomized studies with safety and efficacy end points	[1] poor to nonexistent evi- dence of clinical utility. [2] Of the technologies that are supported by such clinical evidence, only a few have been evaluated in a rigorous, prospective fashion to facilitate unbiased and reproducible conclusions as to their efficac	NA	NA	NA
Preparing for Artificial Intelligence: Systems-Level Implications for the Medical Imaging and Radiation Therapy Professions	1	2	1 to 5	not yet, as still lacking evidence on clinical impact of AI	[1] time/burden: help manage the increasing volume of work associated with an aging and increasing population [2] over the next decade, the use of AI in radiology will improve the quality, value, and depth of contributions made by radiology to health care and population health and will revolutionize the workflows of radiologists	[1] Data availability, equity (demographic variables may exist and datasets derived primarily from one data source may not be representative of all countries), reliability and security	[1] clinical integration: data science, and the use and limitations of AI will need to be incorporated into the curriculum for entry to practice professionals	[1] a vast knowledge gap exists on the impact of AI on the management, planning, and development of health care at the systems level	in the field of radiology, AI is rapidly moving from an experimental phase to an implementation phase, citing areas such as image recognition, caption generation, and speech generation	[1]most of the chal-lenges relate to the use of data, such as who owns the data; privacy and intellectual property rights; and how such data are curated, shared, maintained, and ensured to be representative of the patient population in question [2] technologies that use AI should be embraced, rather than feared ->contextualization of such data along with clinical histories and other tests still r…	[1] In the event of a misinterpretation of an image, where does liability lie? With the manufacturer of the software, the institution or the practitioner that oversees the patient?
Personalized Breast Cancer Treatments Using Artificial Intelligence in Radiomics and Pathomics	1	2	2021-05-01	not yet, due to practical, infrastructural and data availability challenges	[1] guide treatments [2] personalize therapeutic strategies [3] reduce the delays in diagnosis, and [4] may also play a role in preventative oncology [4] increase efficiency in the clinical workflow to improve patient care	[1] data-dependent: training and validation design, obtaining the appropriate ground truth (empirical outcomes, classes, or events) is still an ongoing challenge [2] still no consensus about choosing the appropriate clinical endpoint standard in many applications / low reproducibility [3] Access to medical imaging services involves large capital costs, highly skilled personnel, and infrastructura…	[1] robust validation in large prospective randomized trials [2] reproducibility: well-developed imaging protocols [3] imaging costs: less-expensive imaging modalities to make access to radio- mics more affordable and accessible - such as quantitative ultrasound (QUS-radiomics) (instead of MRI)	[1]Deep learning has been shown to be useful for detecting and segmenting malignancies captured in medical images and extracting relevant biomarkers from quantitative and functional imaging	[1] Multiomics based AI models -> by combining information from such disciplines as genomics, transcriptom- ics, proteomics, metabolomics, radiomics, and pathomics. Each of these branches hold great promise for understanding cancer’s aberrant lifecycle; however, together may provide a more comprehensive, multi-level portrait of the tumor’s biology [2] QUS-radiomics	NA	NA
Strengths, Weaknesses, Opportunities, and Threats Analysis of Artificial Intelligence and Machine Learning Applications in Radiology	1	2 (general radiology)	1 to 5	not yet	[1] optimize data derived from almost every type of imaging technique [2] > enable recognition of patterns of disease and imaging associations that may be veiled from human eyes	[1] If an ML algorithm obtains good results in completing a task, it will not be appropriate for other tasks ->AI techniques are not familiar with the global context of patients nor are fully capable of performing subjective associations as a radiologist’s brain does [2] success of an ML algorithm lies in the quality of examples used for training (grund truth which requires expert labelling which…	[1] data quality and time: more use of unsupervised and semisupervised ML algorithms which are of equal power to unsupervised (currently not the case) OR As an alternative, use of transfer learning algorithms may suppose a potential opportunity to reduce need for labeled data. These algorithms allow repurposing previously labeled data in tasks related to applications for which they were originall…	[1] effective for automatic lesion detection, seg-mentation, and classification	[1] New imaging applications such as 3-D printing can also benefit from AI implementation [2] Comprehensive tissue evaluation by means of radiomics, texture analysis, and ML methods enable the development of image-based classifiers, which are called to complement biopsies for phenotyping tumors and le- sions	data safety: Policy issues about storage and custody of medical and imaging data in both local and cloud-based solutions are still not well defined internationally -> External regulatory policies are needed to determine which specific tasks are responsibilities of radiologists and which are duties of ML, including host and privacy preservation of patient data	NA
Artificial Intelligence for Cardiac Imaging-Genetics Research		3	3	not yet	[1] particularly suited to tackling the challenges of “Big Data”	[1] black box (more the case for DL than ML) [2] presence of unrecognized confounders that can be present in both the training and testing sets, if they originated from the same dataset (can result in overfitting) [3] possible cause of unsatisfactory generalization of an AI system is if the training data is not an accurate representation of the wider population [4] limitations and challenges of A…	[1] generalizability: obtain a validation dataset acquired by an independent group under real-world condition [2] standardization: more Initiatives such as adapting the Transparent Reporting of a Multivariable Prediction Model for Individual Prognosis or Diagnosis (TRIPOD) recommendations to machine learning research [TRIPOD-ML]	[1] shown great promise in addressing complex classification, clustering, and predictive modeling tasks in cardiovascular research [2] Current observational AI studies cannot test causality and should therefore be considered hypothesis-generating that require further testing [3] A recent systematic review and meta-analysis of 82 studies applying DL methods to medical imaging found that although t…	[1] analysis of ever larger and complex genome-scale biological datasets	[1] issues regarding privacy, ownership, and consent over vast amounts of genetic and imaging data and legal and ethical considerations for clinicians using integrated imaging-genetics algorithms will become an ever more relevant topic of debate
Artificial Intelligence in Radiation Oncology	1	2	1 to 5	not yet	[1] may aid in the treatment planning process with autosegmentation [2] optimize the quality assurance process and support a higher level of safety, quality, and efficiency of care. and enhanced dose optimization.	[1] still lacking testting and validation [2] low interpretability and high risk for bias [3] [2] lacking evidence on clinical utility	[1] testing/validation: AI algorithms must undergo QA testing through a standardized and thorough process, of which external validation is an important part [2] acceptnace: education of the workforce, beginning with incorporation into national residency curriculums, is essential to uptake of this technology [3] the use of open source data sharing and standardization platforms	[1] lack of research on challenges of AI interpretability and bias	NA	NA	NA
Machine Learning and the Cancer-Diagnosis Problem — No Gold Standard	2	2	3	not yet, as not solving gold standard problem yet	[1] time/burden: adding speed, improving diagnostic times; automation of tedious and repetitive tasks [2] expand access to certain services that usually require clinical expertise, such as the screening of retina scans for diabetic retinopathy [3] promise to deliver faster and more consistent diagnoses	[1] doesn’t solve the central problem the lack of a histopathological “gold standard.” (cancer or not?) which in regular clinical practice often leads to overdiagosis [2] Diagnoses of early-stage cancer won’t necessarily be closer to the truth -> algorithms may not be any better than humans at determining which tumors are destined to cause symptoms or death [3] ML may aggravate the problem of ove…	[1] gold standard solutios: using anexternal standard, based on judgments from a diverse panel of pathologists, algorithms could be trained to discriminate among three categories: total agreement regarding the presence of cancer, total agreement regarding the ab- sence of cancer, and disagreement regarding whether cancer is present NOT simply cancer or not cancer (intermediate category contains i…	NA	trainig algorithms for "grey areas"	NA	NA
Application of artificial intelligence in respiratory medicine: Has the time arrived?	2	4	1 to 5	not yet, as still not developed to fully meet all clinical needs	[1] not prone to interclinician variability or fatigue-based diagnostic error (reduces human resource needs)	[1] algo- rithms will not enable full automation unless they are trained to recognize all possible pathologies, or else rarer conditions may be missed [2] Development of AI algorithms requires large volumes of well-structured data [3] missing knowledge on clinical impact [4] imited interpretability,	[1] Clinician input is key, given their unique insight, so such collaboration should be encouraged. [2] Good performance metrics do not guarantee a positive clinical impact, and this must be validated through prospective trials in clinical setting [3] Clinical workflows must also be considered. Algorithms must generalize to different populations and work with variable levels of data quality.	[1] more evidence in diagnosis, less in treatment [2] lacking clinical impact evidence	NA	[1]Data collection and usage must follow informed consent. Although AI is complex, we should proactively communicate to patients exactly about how their data are being used. Data security and privacy are key fea- tures.	There are challenges of apportioning responsibility to algo- rithms, meaning it may ultimately lie with the clinician - therefore We must guard against over-reliance on algorithms and de-skilling of our workforce.
Utilizing machine learning to discern hidden clinical values from big data in urology	2	2	1 to 5	not yet, as most models not trained adequately	[1] handling enormous numbers of predictors - make good use of ever increasing big data (big omics studies of genome, epigenomes, transcriptomes, proteomes, metabolomes, and other sources) [2] foster precision medicine [3] ML can of ten extract image inf ormation that humans cannot recognize, which can lead to the discovery of novel disease patterns and predictive markers.	[1] algorithms might “overfit” predictions to spurious correlations in the data [2] algorithms often require a large number of observations to reach acceptable performance levels [3] The major obstacle in using ML in patho-logical imaging is inadequate image annotations.	[1] inadequate annotation of images: generative adversarial networks are used for pathological data analysis to automatically prepare image datasets necessary for subsequent deep learning.	[1] A series of previous studies have shown how ML can improve diagnostic performance and prediction accuracy in clinically relevant patient cohorts [2] Future research should focus on the construction of larger medical databases and f urther development of artif icial intelligence techniques	NA	NA	NA
Machine Learning in Cardiology—Ensuring Clinical Impact Lives Up to the Hype	1	3	1 to 5	not yet, due to “AI chasm,” which refers to the substantial difference between developing a highly accurate algorithm and being able to successfully apply that algorithm in clinical workflows -> a highly accurate algorithm is of little use without demon- strated clinical outcome improvemen	[1] promoting efficiency and saving costs	[1] data used to train algorithm often suffer from suboptimal quality as well as when it is cluttered, incomplete, poorly organized, not representative of the global population, or contains systematic bias / or missing and unknown variables; data interconnectivity and harmonization remain an enormous challenge with lots of silos and unusable data (low harminization, reproducibility) [2] lack of t…	[1] data availabilty: develop clinically relevan ML research, driven by relevance and good RS questions (not by data availability) incl. a multidisciplinary clinical research team across com- putational, biological, and medical areas - n order to successfully embed ML algorithms into everyday practice, this work must be prospectively validated [2] data quality/harmonization: implementation of sup…	[1] few prospective studies have demonstrated improved clinical outcomes (particularly true in cardiology) [2] current ML studies driven more by data availability than by clinical relevance [3] little academic work demonstrating how real EHR data streams may be accessed or adapted with industry standard practices for database technologies and information security [4] little work to date has consi…	[1] multi-omics approaches will become more common, using ML to understanding patient-specific pharmacologic regimens (personalized therapy) may become more mainstream [2] Prospective ML-based cardiovascular work is beginning to emerge largely centered around the use of wearable devices	[1] lack of transparency causes lack of trust from patients and physicians + inability to fully engage in the shared decision-making process, which can lead to a sense of overwhelming responsibility for the patient and a compromised therapeutic alliance between the physician and the patient	NA
State-of-the-Art Machine Learning Techniques Aiming to Improve Patient Outcomes Pertaining to the Cardiovascular System				not yet, due to remaining challenges on training/data levels	[1] make health care more accessible and affordable [2] can help draw meaningful insights and ease the workloads of physicians [3] provide second opinions and reduce human errors, as physicians can suffer from fatigue, inattention, or inexperience and thus provide wrong diagnoses [4] facilitate precision medicine	[1] data-dependent: large amounts of data often possible to obtain (challenging and expensive: first, to obtain data associated with a disease of interest, one has to find patients with the disease, and those patients need to be willing to share their data); [2] garbage in–garbage out - e.g. annotations by physicians biased (unconscious human bias) / other biases: sample bias (distribution of one…	[1] data quality/annotations: to obtain high-quality annotations, ideally a panel of highly trained clinicians would be required to provide the annotations, which understandably is an expensive procedure [2] clinical integration: To deploy ML in medicine, all stakeholders have to be on board (patients, the physicians, the employers, the insurance companies, the pharmaceutical firms, and the gover…	[1] In today’s applications, most AI researchers are engaged in implementing weak AI to automate specific task(s). [2] evidence on image-based diagnosis and disease classification, as well as risk prediction and patient management	[1] Wearable devices with sensors and software capable of analytics will be in high demand - combined with ML use [2] cost of sequencing the human genome is rapidly decreasing with the development of high-throughput sequencing technology -> fueling the growth of ML-based research for precision medicine [3] Efforts to make integrated and curated data sets will enable ML efficacy, in the future (e.…	[1] patient data privacy is another significant concern: required that patients be willing to share their personal data to fuel the growth of ML in medicine / efforts have been made to deidentify the medical records/data, there is still a risk of reidentifying the patients	The issue of liability is another serious challenge when applying ML in medicine: Who should be blamed when an ML algorithm provides a wrong diagnosis
Artificial Intelligence for the Determination of a Management Strategy for Diminutive Colorectal Polyps: Hype, Hope, or Help	2	3	1 to 5	not yet, as lacking evidence on clinical utility	[1] facilitate precision medicine	[1] lack of thorough validation with real clinical practice [2] lacking interpretability and reproducibility [3] AI performance from hand-labeled ground data frequently exceeds AI performance from big data samples, and there is no standard for the quality control of baseline data for the establishment of medical AI models [4] not user centered: AI models have the pitfall of providing the results …	[1] reproducibility: make the programming code available to allow for performance comparisons of the developed models and assess reproducibility [2] data quality: high- quality representative data should be collected reflecting real- world clinical practice	[1] some evidence on classifiction of polyps but usually with narrow datasets (spefic not widely avaialble images) / small datasets [2] lack of thorough validation with real clinical practice	[1] develop an explainable AI is emerging	[1] lack of ethical standard in this field.[2] interpretability is important in that it can provide safety measures and help to detect bias	NA
Deep Learning and Lung Cancer: AI to Extract Information Hidden in Routine CT Scans	2	2	1 to 5	not yet	[1] analysis of relationships and patterns that are not apparent to even the most experienced thoracic imager [2] might lead to different treatment and perhaps better outcomes [3] AI has the potential to move from mere detection to analysis	[1] What computers are doing in deep learning or AI approaches to CT analysis is not always immediately evident (black box) [2] potential for introducing biases	[1] Use of large and diverse data sets is vital in showing that the analysis being performed is valid, and that it is robust enough to be applicable to other data sets	NA	NA	NA	NA
Oracle of Our Time: Machine Learning for Predicting Cardiovascular Events	2	3	2	not yet, lacking robustness and clinical utility evidence	[1] objective, reproducible, and rational manner, and with improved diagnostic accuracy [2] more streamlined and personalized diagnostic and therapeutic pathways, especially if combining imaging with other data [3] ML in daily clinical practice may have the potential to promote better outcome prediction and more effective decision making	[1] lackig quality and availability of data to train ML algorithms	[1] data: Image data must be homogeneous and acquisition protocols need to be standardized [2] Before clinical deployment of ML algorithms, large multicenter evaluations of ML validation in independent data sets will be essential to demonstrate generality in various patient cohorts	NA	future ML approaches will likely focus on automated feature ex-traction from standard coronary CT angiography data sets to minimize bias by human input	NA	NA
The primary use of artificial intelligence in cardiovascular diseases: what kind of potential role does artificial intelligence play in future medicine?	1	3	1 to 5	not yet, due to inaccessibility to traditional clinical workflow	[1] facilitate medical diagnosis, treatment, risk prediction, clinical care and drug discovery [2] reduce the rate of misdiagnosis and improve diagnostic efficiency [3] provide clinicians with more reliable imaging diagnostic information [4] analyze extremely large data sets that are difficult to analyze by traditional data processing methods) [5] support drug research and improve the efficiency …	[1] black box [2] training of a model requires massive, high-quality datasets, which are not easily accessibl - otherwise prone to biases [2] difficulty of AI in making differential diagnoses is another major problem, which can be attributed to the relatively slow development of AI use in medicine	NA	[1] At present, most evidence of AI in cardiovascular medicine focusing on clinical prediction, cardiac imaging analysis and intelligent robots.	[1] cognitive computers that are trained through machine learning or deep learning algorithms and can solve problems without human assis- tance) will help clinicians make accurate decisions and pre- dict patient outcomes.	NA	NA
How Artificial Intelligence Will Impact Colonoscopy and Colorectal Screening	1	2	1 to 5	not yet	[1] improve colonoscopy quality by detecting adenomatous polyps and decrease associated costs by classifying low-risk polyps that do not need removal [2] improve the provider experience by decreasing documentation burden through automating data entry for quality measures	[1] need for large volumes of labeled datasets, commonly known as “ground truth" (expense and effort required to label images and video frames is prohibitive) [2] lacking clinical integration [3] black box [4] often limited by model bias and model interoperability stemming from the limitations of the training data	[1] clinical integration: product should not unnecessarily prolong procedures, overwhelm practitioners with false positives, or become a distraction that adversely affects the ability of practitioners to perform the procedures well [2] clinical integration: must consider how explainable the model is to providers, the usability of the product during clinical care, how the information is delivered …	[1] the state of AI in colonoscopy consists of software running supervised machine learning algorithms to specifically find polyps or to classify them (cancer screening and surveillance) [2] limited validatins with RCTs	[1] automatic assessment of polyp size and borders, histologic staging and personalized risk stratification [2] fully integrated system that will provide decision support for assessing depth of invasion, and possibly even integrating genotypic and other data to provide personalized risk assessments for colon cancer [3] future work could provide real-time guidance that determines the extent of int…	[1] issues of safety, reliability, and demonstrated improvement from the standard of care are key issues that go beyond validation on new datasets (see solutions) [2] insatiable appetite for data, patient privacy and data security are key issues -> A proposed solution is a “broad consent” policy, in which patients allow multiple secondary uses of their fully anonymized health data. [3] Data secur…	[1] the FDA has drafted a frame work for streamlined review under the term software as medical devices (SaMD)->risk-based regulatory framework for SaMD outlines categories of regulation based on severity of health care condition or situation -> adopted from the International Medical Device Regulators Forum and shared by the European Union Medical Device Regulation --> manufacturers must manage pa…
The challenges of colposcopy for cervical cancer screening in LMICs and solutions by artificial intelligence	1	2	2, 3, 4	not yet	[1] improve the objectivity and performance of colposcopy [2] could report diagnostic results in real time; improve clinical workflow in a busy colposcopy clinic [3] address imbalance of medical resources in urban and rural areas	[1] datasets are rarely well managed for labeling, annotation, classification, and quality control due to different types of colposcopy equipment used for data collection and non-uniform de- scriptive terminology [2] prone to bias [3] black box -> lower acceptance [4] AI models to diagnose a certain rare cervical diseases or complex complications is still unreliable -> not enough data	[1] data availability/quality: standardize colposcopy equipment and terminology; however, it is difficult for this alignment in a short time. Another reasonable strategy is to further improve the AI algorithms to enable them to deal with images of different origins and qualities. [2] data quality: use quality-controlled pathology diagnoses as the training set	[1] Some pilot studies in computer algorithms applying to cervical images were reported by some scholars -> indicate an encouraging trajectory, but they could not be generalized due to the relatively small training set and lack of exter- nal validations/prospective clinical trials		[1] equity: imbalance of medical resources in urban and rural areas of LMICs, the availabil ity of a cloud-based AI platform could narrow the gap in colposcopy diagnosis between tertiary hospitals and primary care hospitals [2] due to the requirement of a large amount of data to develop an AI model, the risk of data privacy disclosure and data sharing becomes an important concern. It is necessary…	[1] due to limitations of AI: The diagnostic results of the AI model should only used as a reference, and human colposcopists should continue to be responsible for the final result. [2] deficient laws and regulations at the national level to regulate the development and application of medical AI technology, accountability sharing mecha- nisms, and supervision of data and privacy in most LMICs -> …
Artificial intelligence in pediatric cardiology and cardiac surgery: Irrational hype or paradigm shift?	2	3	1 to 5	not yet	[1] explore the unexplored [2] time/burden: cardiologist can be liberated from the long list of relatively mundane tasks to higher level of medical decision-making	NA	[1] clinical integration: AI should be part of every medical student's educational curriculum as well as every physician's clinical portfolio from this point forward.	[1] relatively increased use of AI and data science in the domain of cardiac imaging ranging from ECG to echocardiography for both diagnosis and prognosis. [2] while ECGs and static images such as cardiac MRI are relatively straightforward for machine and deep learning, more complicated cardiac imaging such as echocardiograms as well as three-dimensional and four-dimensional images are also being…	[1] future role for hybrid imaging: combination of several modalities of imaging to maximize the advantages of each modality. [2] new paradigm in cardiovascular medicine of machine intelligence-derived phenotype profiling using multiple sources of data to eventually derive new clinical insights	NA	NA
Artificial intelligence in oncology	1	2	1 to 5	not yet	[1] provide practical knowledge and change the way in which treatments are developed, patients are classified and diseases are studied [2] deep learning will become an important support tool for pathologists that will improve the accuracy and efficiency of histopathologic diagnosis and thereby inform treatment selec- tion [3] foster personalized medicine	[1] require very large annotated datasets [2] black box	[1] data amount: use data augmentation, whereby images are randomly cropped, tilted, inverted or flipped to increase their number [2] data amount: use transfer learning, [3] data amount: International collaborative projects (such as The Cancer Imaging Archive [http:// www.cancerimagingarchive.net] and Genomic Data Commons Data Portal [https://portal.gdc.cancer.gov]) that build large, labeled data…	[1] application of deep learning to the diagnosis of diseases on the basis of the classification of radiological or pathological images has demonstrated a performance that equals or actually exceeds that of experts	[1] increasing rate of adoption of AI in oncology research will result in an increase in the number of medical images becoming available, thus allowing researchers to build more robust and sophisticated algorithms [2] application of AI to genomic data [3] Together with crowdsourcing,open and innovative challenges will broaden further applications of AI to cancer research. [4] The develop- ment of…	[1] AI may infringe on privacy because of potential access to personal information such as genomic sequences during data processing	NA
Different fundus imaging modalities and technical factors in AI screening for diabetic retinopathy: a review	1	1	1, 3	not fully yet, translation into clinical practice has not been without its challenges, as application resistance remains	[1] promising solution to reduce human grading workload, and also serve as a cost-effective screening alternative for both high- and low-resource countries	[1] black box [2] often uncertain robustness (influenced by image acquisition process or population demographics)	[1] black box: saliency heatmaps that provide a visual representation of re- gions that DL systems consider in making a decision, or feature attributions where values are assigned to features and those with higher values suggest areas that are critical to the prediction by the model	[1] many publications attesting to the robustness, re- liability and accuracy of these DL systems -> deep learning tools for diabetic retinopathy show clinically acceptable diagnostic performance when using colour retinal fundus images [2] future research is crucial to assess the potential clinical deployment, evaluate the cost-effectiveness of different DL systems in clinical practice and improv…	NA	NA	[1] current trust and clinical integration challenged by accountability issues -> low trust!
Artificial intelligence for diabetic retinopathy screening: a review	1	1	1, 3	not yet, especiallu not in low-income settings (due to tech cost and required expertis)	[1] efficiency and time: do not get tired and can grade thousands of images a day and are often able to provide results within seconds [2] imrove access	[1] need for very large datasets -> Confidentiality, data protection and other regulations are just some of the difficulties in obtaining a sufficiently large dataset / sig. time and cost for grading (+ added uncertainty, as human error always a possibility) -> developing DL systems against human grading as a gold standard limits the potential effectiveness of the system to that of human graders	[1] data/ human grading: using patient outcome based truth rather than clinician agreement to validate	[1[ artificial intelligence (AI) systems have been demonstrated to lower cost, improve diagnostic accuracy, and increase patient access to DR screening [2] Recent works on DL in ophthalmology showcase its potential to at least partially replace human graders, while providing a similar level of accuracy, however current devices require still least some level of specially trained human grader verif…	NA	[1] while promising equity, strong barrier-to-entry in low-resource settings due to cost of the automated systems themselves + significant expenditure in terms of equipment, trained staff to operate the equipment, secretarial staff, and much more	NA
Deep learning based computer-aided diagnosis systems for diabetic retinopathy: Asurvey	1	1	1, 3	not yet, still laking evaluation in real-world settings	[1] improved diagnosis / time-efficient	[1] need for large datasets (especially CNN), which often not avaialble (in annotated format, which is expensive and requires experts) -> risk for overfitting [2] class-imbalance challenge: most datasets include many more non-pathological than patholgical images [2] variability between graders in training datasets -> use of different classification systems, limits comparability and often not refl…	[1] data availabilty: data augmentation (create new samples from existig ones) OR transfer learning (train model with dataset from related domain and then fine tune it with dataset of problem) [2] cinical integration: use opthalmologist expertise in development of models + validate in real world settings [3] variability in data sets: standardize use of one classification system in development of …	[1] most models evaluated using same dataset for training and testing -> often lacking evidence on robustness [2] CNN overall provide better performance than other DL artcigtectures [3] most studies reported in review do not provide any interpretation of their findings [3] lacking real-world validation/evaluation	[1] design algorithms that can learn from limited data & deal with class imbalance	NA	NA
Machine Learning in Fetal Cardiology: What to Expect	1	3	1, 2, 3	not yet	[1] optimize image acquisition protocols [2] diagnosis: extract comprehensive and standardized information for a bet-ter evaluation of cardiac function [3] standardization of fetal cardiac data and provide support in the clinical interpretation and suggestion of the best preventive and interventional approach	[1] black box -> inherent diffi- culty of providing an intuitive clinical explanation for the proposed decision [2] dependence on a large and very inclusive dataset with correct clinical labels	NA	[1] evidence for ML approaches for improved fetal data acquisition (only in research setting) & to extract features from fetal echocardiographic data [2] recently applied to improve the prenatal diagnosis of congenital heart diseases - evidence still pre-mature	[1] ML approaches for improved fetal data acquisition are are expected to become clinically available in the short term (5 years)	ML can only play important role if all privacy, security, and auditing mea-sures relevant for the use of clinical data are poperly addressed	NA
Artificial Intelligence for Mammography and Digital Breast Tomosynthesis: Current Concepts and Future Perspectives	1	2	1 to 5	not yet	[1] make CAD for mammography more valuable in clinical practice & increase diagnostic confidence [2] llow for highly personalized therapy	[1] only work well if the input features they are presented with are very predictive to begin with [2] performance highly sensitive to image quality (which differs across vendors) [3] black box [4] limited info: only evaluate the most recent examination ( does not take into account all the information a radiologist would rely on)	[1] variation in image quality: Validation of the deep learning algorithms across different vendors [2] black box: an attention or saliency map - highligting pixels that influence decision [3] limited info: integrate nonimaging-based patient characteristics, such as demographic information, history of cancer, and genetic information into model	[1] evidence that the performance of deep learning–based systems is better than that of classic CAD systems based on manually crafted features, approaching that of radiologists for specific tasks (traditional computer-aided diagnosis (CAD) does not improve diagnostic accuracy) [2] Data on the effect of AI systems on clinical performance and patient outcome are limited [3] External validation stud…	[1] stronger focus on explainability	NA	NA
UPDATE: Future of biomarker evaluation in the realm of artificial intelligence algorithms: application in improved therapeutic stratification of patients with breast and prostate cancer	1	2	4	not yet	[1] reduce physician workload & evaluate image characteristics which may not be visually apparent to a pathologist [2] lower costs, ergonomic healthcare settings (less time in front of miscroscope) for pathologists and improved patient stratification	NA	NA	NA	NA	NA	NA
Reviewing the Role of Artificial Intelligence in Cancer	1	2	1 to 3	not yet	[1] enhances the gathering of various data streams into dynamically integrated symptomatic systems	[1] few of them include issues with data access [2] generalizability [3] nterpretation issues, ‘black box’ problem [4] challenges pertaining to education and expertise in the field	[1] Efforts needs to be made in terms of promoting medical data sharing among institutes and carrying out multiple external validations [2] more interdisciplinary research is required to generalize the clinical application of AI, machine learning and deep learning in all cancer types as well as in different fields of oncology.	[1] efficacy in various stages of disease confronting such as early detection, treatment planning and prediction of future outcomes.	NA	NA	NA
Artificial intelligence in stroke imaging	1	5	3	not yet	[1] facilitate better interpretation & reduce errors [2] automation of image processing and analysis process [3] increase accuracy	[1] lack of data, training time and resources	NA	NA	NA	NA	NA
Artificial intelligence in personalized cardiovascular medicine and cardiovascular imaging	1	3	1 to 4	not yet	[1] provider: more accurate, streamlined and standardised image interpretation, improved diagnosis, risk prediction and better guidance on best treatment [2] health systems AI has potential for improved workflow, reduction in medical errors and better patient outcomes [3] help patients analyse their own data, increase education and foster prevention	[1] low evidence: \many studies thus far employ ‘narrow’ AI use-cases, where the context of utilising ML is clearly defined with variables pre-selected by clinicians. Hence, much of the ML is based on past medical data generated using training datasets and runs the risk of overfitting and selection bias / black box	[1] involve multi-centre randomized control trials prospectively investigating ML algorithms using unseen data sets to further validate the utility and reproducibility in the clinical setting -> evaluate the downstream impact of ML algorithms on patient outcomes and treatment pathways, an area sparsely studied to date [2] interdisciplinary and cross- industry collaboration needed to further this …	[1] the added value of the technology within hospitals has yet to be established in the literature. Studies pertaining to the clinical, patient and economic outcomes of such ML algorithms are lacking	[1] democratisation of AI into every day wearable technology is further adding a new wave of lower cost, more accurate and easily accessible screening tools	algorithm development is not immune from issues of privacy, security and data breaches. Moreover, the lack of existing frameworks and guidelines governing how to develop algorithms with sensitive patient data, cross-collaborate between institutions and ownership of patient data derived algorithms remain obscure	NA
Clinical applications of artificial intelligence in urologic oncology	1	2	1 to 4	not yet	[1] potential to improve evidence-based decisions, lower costs, and improve cancer outcomes	[1] low quality/quantity of the data used to develop artificial intelligence is a significant barrier to its widespread use any of these models	[1] need to integrate several forms of data into single platforms and the data used will need to be abundant, high quality, and representative of the patient population.	NA	[1] integrating the infinite data sources in urologic oncology and has already shown promising results in providing prognoses by harvest- ing data from narratively written medical notes	Indeed, artificial intelligence used the wrong way may actually lead to exacerbating disparities. Future endeavors should focus on democratizing data and making intentional efforts at including a heterogeneous mix of patients	NA
Can artificial intelligence overtake human intelligence on the bumpy road towards glioma therapy?	1	2	1 to 4	not yet	[1] crucial role in the management of glioma’s: from patient selection, grading prediction, treatment planning, post-oper- ation follow-up and outcome evaluation	[1] data dependency [2]black box	[1] universal deployment of AI in oncology requires improved interaction between a clinician and a sci-entist.	NA	NA	the use of artificial machines to assist with them would raise issues regarding transparency, privacy, data encryp- tion and permission. Instances wherein patients would prefer to obtain their medical data from a clinician than a super machine might arise as well. This is likely due to the fact that, these ML systems may be subjected to algorithm bias, which would predict a greater likelihood of …	NA
Applications of artificial intelligence and machine learning approaches in echocardiography	1	3	1 to 4	not yet	[1] cost-efficiency	[1] high risk for overfitting [2] data-dependenc and low availability of datasets to train models data used as input [3]machine learning models may not be able to fully capture the complexity of many clinical or medical scenarios, since clinical interpretation is often an “art,” reflecting the clinician's expe- rience and interpretation of data	[1] multi-center randomized controlled trials are required to investigate the reproducibility and external generalizability of machine learning algorithms using multiple data sets [2] clinical data and imaging protocol homogenization is a requirement for this task in order to create appropriate input on which to train machine learning models	[1] currently, much of the published data is derived from single-center studies with relatively small datasets	NA	are must be taken to manage intellectual property, confidentiality and privacy, and financial relationships.2	Currently, machine learning tools are classified as Class 2 devices entailing “me- dium risk” due to their status as diagnostic tools to supplement phy- sician expertise.6 As more research in this area is done to maximize machine learning tools’ capacity as fully automated prescriptive or diagnostic devices, they will have to be classified as Class 3 devices, implying “high risk” status requiring…
Deep Learning in Head and Neck Tumor Multiomics Diagnosis and Analysis: Review of the Literature	1	2	3	not yet	[1] reduce workloads & save time [2] reduce interrater variability [3] enable decoding of medical big data	[1] highly dependent on a robust and large database [2] the rarity of pathologists added the extra difficulties in data cleaning and labeling, while the high heterogeneity of head and neck tumors means that many rare tumors need to be accurately labeled the tendency has been to propose new algorithms rather than optimize those already used, leading to the conclusion that there is no improvement o…	[1] establishing a unified standard to normalize the image input in the network by multi-institution datasets can not only reduce the bias from the samples and the bias caused by inconsistent diagnostic from the physicians but also fully fit and train the model to reduce overfitting	[1] lack of unified innovation evaluation standards in AI has led to some exaggeration of the improvements achieved	multi-omics	NA	NA
Building Trust in AI Opportunities and Challenges for Cardiac Imaging	2	3	2 to 4	not yet	[1] spare imagers from mundane activities and augment them, allowing for more desirable time spent in high-caliber work that can standardize the quality of interpretation and improve throughput efficiency	[1] black box [2] biases [3] challenges in the dynamic, open-ended flux of the real-world medical settings due to the inherent high dimensionality and confounders besides the “messiness” of data collected as a part of clinical care	NA	NA	NA	enewed focus should not be blinded just by the “accuracy of the machine learning model,” but should focus on metrics that promote responsible AI conduct for automation and knowledge discovery, with a focus on generalizability, transparency, and fairness, while overcoming limitations related to algorithmic biases, liability and data protection, and privacy.
Radiomics in Lung Diseases Imaging: State-of-the-Art for Clinicians	1	4	1 to 4		[1] offering personalized patient care and treatment	[1] here is a lack of reproducibility between research groups [2] low robustness and explainability of Artificial Intelligence	[1] increasing the access to full data, extraction software and statistical methods.	NA	NA	Lastly, the question of data protection must be raised, as potential matters concerning confidentiality can surface	NA
Putting artificial intelligence (AI) on the spot: machine learning evaluation of pulmonary nodules	1	2	1 to 4	NA	[1] increase specifivity for lung cancer detection (with CT images), reduce human interpretation errors and variability	[1] require large, well- labeled anonymized data sets, which are challenging to curate and the process of generating such data sets can be highly labor intensive [2] “black box” [3] most challenging task at present is how best to rigorously validate any algorithm prior to clinical application, because many ML algorithms suffer from overfitting and perform very well for a specific set of data but …	[1] development and release of publicly available databases [2] transfer learning is another strategy that is being employed to help with the need of large annotated databases [3] (variability between physicians): msolution is for leading radiology and pathology societies to work on standardized, clearly defined terminologies.	NA	[1] More sophisticated ML models might need to account for molecular markers given their emerging significance, however, such markers are not uniformly acquired by all institutions [2] Algorithms incorporating non-imaging and multi-modality imaging features are emerging	Another challenge that arises in the age of big data are the ethical and legal aspects of data sharing and patient privacy. / Some geographic locations prevent data from leaving physical locations legally which limits research / implementation of AI into clinical practice requires an interconnected network of patient datasets so that AI is both robust and generalized across different patient dise…	NA
Artificial Intelligence and Texture Analysis in Cardiac Imaging	1	3	2 to 4	not yet	[1] potential to reduce human errors and to increase the reproducibility of image assessment	[1] low generalizability [2] overfitting	[1] need for greater standardization of image acquisitions	NA	NA	NA	NA
Deep learning in breast radiology: current progress and future directions	1	2	2 top 4	anot	[1] improving diagnostic accuracy, increasing efficiency, and supporting clinical decision-making through prediction of prognosis and therapeutic response & and fewer false positives [2] improving efficiency, for example, by triaging studies and sorting worklists based on AI-assigned priority [3] decreasing workload and freeing time for radiologists to read positive cases and perform other duties	[1] most studies retrospective: prone to bias & not account for interactions between the radiologist and AI (e.g., reading differently knowing that negative cases have been removed [2] DL models are also far from infallible: even in studies where DL attains superhuman performance, examples can be found in which the AI misses cancers that would be easily detected by human radiologists [3] risk for…	[1] Prospective data and outcomes data are desperately needed if radiologists are to accept an increasing role of AI in clinical practice	NA	DL-based CAD replacing current CAD, pro- viding decision support and/or taking on the role of a “second reader.”	DL models may be susceptible to adver- sarial attacks—fabricated inputs designed to “trick” models into producing erroneous results	NA
Applications of artificial intelligence in cardiovascular imagin	1	3	2 to 4	not yet	[1] enrich the amount and the robustness of information extracted from cardiac images [2] redistributing physician time and work towards patient interaction and complex decision-making tasks	[1] applications are limited to specific tasks in the clinical workflow [2] A bottleneck in AI applications often lies in the collection of imaging data and their annotation by experts, which is limited by the lack of resources and expertise [3] Another difficulty with supervised learning is related to the intra-observer and inter-observer variability, which can require the pooling of annotations…	[1] labelling: crowd- sourcing platforms, whereby annotations are produced by many minimally trained individuals instead of a small number of highly trained experts, might be used to scale up the availability of annotations OR active learning algorithms aim to limit the need for annotations from a human expert only to the cases in which those annotations would most benefit the learning process OR…	NA	[1] AI might also enable the emergence of new imaging modalities -> AI can be seen not only as a tool to improve an already existing imaging technology but as a mandatory step for a new imaging technology to reach clinical practice	Important questions about ethics, in particular about the use of per- sonal data in AI applications, must also be addressed to enable clinical intergation	Finally, important regulatory issues concerning security, privacy and liability must be clarified.
Artificial intelligence and hybrid imaging: the best match for personalized medicine in oncology	1	2 to 4	2	not yet	[1] accelerating the diagnostic process to deliver appropriate, effective and timely treatmentsm [2] improving the clinical workflow by automating repetitive tasks, assessing, and prioritizing normal and unhealthy cases, in order to identify those which require urgent referral [3] allow better dealing with big data	[1] requirement of a large quantity of data to train and test algorithms, especially when high variability within the population is expected [2] ample sizes are often limited (or not large enough), particular in rare diseases, possibly resulting in model with a low generalizability.	[1] Multi-center studies significantly increasing the sample size as well as sample diversity may be a solution to the foregoing [2] distribution of learning models across institutions—sharing model architectures and parameters—can cross the hurdles of centralized patient data preserving legal, privacy, and ethical requirements	NA	NA	The majority of the ethical concerns related to healthcare applications of AI, are sum- marized into the “fairness, accountability, and transparency (FAT) paradigm of AI eth- ics” (Hagendorff 2020). Explainability and interpretability of AI methods (and output) are still an issue since the impracticability of going backwards from the output to the input (Ninatti et al. 2020). Moreover, AI-based t…	NA
The integration of artificial intelligence models to augment imaging modalities in pancreatic cancer	1	2	2 to 4	not yet	[1] improves the accuracy of diagnoses in patients with PDAC in an efficient manner and provides invaluable prognostic data [2] provide non-invasive information reliably and cost effectively [3] improve decision-making processes, enabling effieciency and surveillance	[1] It is possible to reduce epistemic uncertainty with increased amounts of training data but never eradicate it completely. -> Epistemic uncertainty is the main concern for current DL-based models used for imaging in the medical field, as the quantity of data in both image and text modalities is much less than other disciplines / mistrust of AI systems that result primarily from clinicians lack…	[1] The clinical application of AI should be problem orientated, reflecting the continued need for close cooperation between clinicians and computer professionals involved in the develop- ment and implementation of AI technologies	[1] The practical effects of lab-validated models remain uncertain, and the complete replacement of human physicians by AI might still be unacceptable in the present ethical and medico-legal environment.	NA	NA	NA
Clinical Implications of Machine Learning, Artificial Intelligence, and Radiomics in Cardiac Imaging	1				[1] promises increased precision and accuracy to the current standard of care [2] AI and ML should not be viewed as a threat to current practices but rather a complementary tool to increase efficiency and decrease tedious, time-consuming, repetitive work.	[1] many proof-of-concept studies done with small sample sizes, which reduces generalizability	NA
Artificial intelligence and cardiovascular imaging: A win–win combination	1	3	1 to 4	not yet	NA	[1] lack of interpretability and explainability; [2] highly data dependent -> “garbage in, garbage out”	NA	NA	NA	NA	NA
Artificial intelligence, fetal echocardiography, and congenital heart disease	1	3	1, 2, 3	not yet	[1] aid in improving workflow, interpretation skills, and delivering more accurate and personalized reports [2] suppprt triage and clinical workflows [3] decrease healthcare costs by reducing unnecessary testing and improving patient outcomes in the long run [4] indetify patterns not visible to human eye	[1] most evidence coming from retrospective data, and there have been few clinical trials published using prospective data [2] black box [3] scarcity of labelled data	[1] high‐quality randomized controlled trials	NA	[1] need to find ways (regulatory) to enable constantly learning algorithms to be embedded in clinical workflows while avoiding catastrophic fotgetting	possible to inadvertently introduce unwanted bias into an algorithm, for example creating a model that works better in people of certain races, which would clearly be unacceptable for a medical application	NA
The Role of Artificial Intelligence in Cardiovascular Imaging: State of the Art Review	1	2	2 to 4	not yet	[1] bridges the gap between new technology, big data, and the clinical provider [2] connect information from a variety of interfaces and present it in a meaningful manner for the practitioner [3] automate, simplify process and facilitate precision medicine [4] improve efficiency, reduce erros	[1] data scarcity [2] the potential for false discovery [3] biases [4] black box	NA	NA	[1[]The integration of genomics into ML algorithms will be more beneficial than popular risk scores which are restricted to a few variables [2] telemedicine and wearables -> The data arising from these devices cannot be adequately analyzed by current statistical approaches, it will only be possible with ML algorithms [3] eventual development of “smart” clinics. These clinics usually have an array…	Unintentional prejudicial biases	NA
Artificial intelligence in musculoskeletal oncological radiology	1	2	2 to 4	not yet / only basic CADS	[1] improves reproducibility [2] time effiency [3] impropve diagnosis	NA	[1] standardization is mandatory to establish a large database	[1] no prospective and long-term studies evidence	[1] combining radiomics with other aspects of a broad family of “-omics”, includ- ing genomics, proteomics, and metabolomics, and therefore drastically expanding datasets available for advanced AI modalities, might move us closer to the precision medicine.	When dealing with systems that operate with enor- mous amounts of data, patients’ privacy as well as human dignity may be jeopardized, unless meticu- lous safety mechanisms are implemented.	NA
Adoption of artificial intelligence in breast imaging: evaluation, ethical constraints and limitations	1	2	2 to 4	not yet	[1] can facilitate tasks not feasible by humans [2] potential for cost-effectiveness through improved diagnosis of killer cancers	[1] data-dependent [2] evaluation challenges: the AUC is subject to certain pitfalls. It is not “intuitive” to interpret clinically, and theoretically algorithms with different sensitivities and specificities can have the same AUC.[3] cost-effectiveness counteracted by substantial investment needs in AI development, IT infrastructure, and continuous monitoring [4] black box [5] when AI systems op…	[1] Prospective testing in real-time [2] Wider measures for clinical evaluation to also include are patient acceptability and effect on uptake of screening programmes as well as the training required for radiologists to be able to use and interpret AI tools + continuous monitoring to ensure adherence to national standards [3] data sefety: The ability to track data back to the source and see all o…	[1] evidence only from retrospective studies	NA	However, in screening when using the radiologist’s assessment as the gold standard, there is potential to introduce bias in favour of the radiologist, where only those patients recalled by the radiologist can be diagnosed by the AI. / There is a danger of innate latent bias built into certain systems, especially if these have been developed on datasets that underrepresent certain populations/ Out…	Discussions around the use of AI alongside a radiologist point towards the ultimate responsibility lying with the clinicians, but no specifics have been detailed as to how this would fit with NHS indemnity - further guidance as to the accountability of the companies who developed the algorithm and NHS Trusts using the AI is needed.
A narrative review of digital pathology and artificial intelligence: focusing on lung cancer	1	2	2, 3	not yet	[1] standardization and reproducibility [2] improvements in diagnostic accuracy, [3] expansion of the availability of subspecialty expertise, and increased efficiency	[1] lack of sufficient annotated data for the development and validation of AI systems [2] difficulty in defining the ground truth data for training and validation owing to inherent ambiguity in most applications [3] high costs associated with the digital infrastructure, pathologists in general have insufficient education and knowledge of digital pathology	NA	NA	NA	NA	NA
Steps to use artificial intelligence in echocardiography	1	3	NA	NA	[1] minimize the observer variation and provide accurate diagnosis in the field of echocardiography	[1] Building models using deep learning require a lot of data [2] he lack of interpretability of AI solutions was often con- sidered as a major disadvantage	NA	NA	NA	NA	NA
Artificial intelligence for decision support in acute stroke — current roles and potential	1	5	2,3,4	not yet	[1] reducing inter­rater disagreement, [2] improving standardization of assessments [3] enabling quick assessments of meaningful imaging data [4] supporting clinical decision making through identification of key treatment­relevant variables and synthesizing these variables to predict treatment responses [5] ability to amalgamate, prioritize and summarize a large volume of clinical and imaging cha…	NA	NA	[1] no real world evidence	NA	NA	NA
Colorectal polyp characterization with endocytoscopy: Ready for widespread implementation with artificial intelligence?	1	2	2,3,4	NA	[1] expected to enhance the endoscopists’ performance [2] level the field by standardization of optical diagnosis and compensate for the lack of experience and expertise among endoscopists	[1] limited accessibility and commercial availability to endocytoscopes [2] often low patient acceptance [3] the regulatory approval process is another significant barrier to widespread use of new devices, especially in the field of AI	[1] International multicenter trials are required to validate the efficacy of artificial intelligence for endocytoscopy.	NA	[1] Both patients’ and physicians’ attitudes towards AI are fields where more research is warranted.	NA	NA
Application of artificial intelligence in gynecologic malignancies: A review	1	2	1,2,3,4	not yet	NA	NA	NA	[1] most current evidence no transferable to real world	NA	NA	NA
Early gastric cancer and Artificial Intelligence: Is it time for population screening?	1	2	1,2	not yet	[1] expected to solve many of the current problems in diagnosis and reduce miss rate of neoplasia in the UGI tract due to its high accuracy in lesion recognition	[1] off- line designs. The fact that is a recently-introduced technology and many studies belong to an experimental setting allows to under- stand that most of them were carried out off-line without real-life images or video frames for training, which make them not directly comparable or applicable to clinical practice	[1]train the systems with videos and low-quality images and especially, to test the systems in prospective real-life studies.	NA	NA	NA	NA
The Importance of Incorporating Human Factors in the Design and Implementation of Artificial Intelligence for Skin Cancer Diagnosis in the Real World	1	2	2,3,4,	not yet	[1] faster and more accurate diagno-sis and treatment of lesions [2] greater and more equitable access to an expert standard of care [3] fewer unnecessary biopsies, decreased healthcare costs to individuals and government, and improved patient outcomes	[1] Human factors (e.g. cognitive styles, cognitive erros and biases, demographics, experience, specialty) are important and underrecognised con- siderations in the design and development of AI diagnostic tools. [2] Dataset or distributional shift: a mismatch between training data and end-target patients or lesions, resulting in poor algorithm perfor-mance with different skin types or with atypic…	[1] Prospective randomised clinical trials [2] Incorporating human factor knowledge and clinician leadership into the development of AI diagnostic tools is needed to improve the technology’s acceptability and usability - Designing AI to work in partnership with clini- cians will optimise patient outcome	[1] majority of the literature to date has compared AI and dermatologists as opponents in skin cancer diagnosis - this is not true! Existing evidence regarding the integration of such AI diagnostic tools into clinical practice is limited. Human factors, such as cognitive style, personality, experience, preferences, and attitudes may influence clinicians’ use of AI	NA	NA	NA
Use of artificial intelligence and machine learning for estimating malignancy risk of thyroid nodules	1	2	2, 3	not yet	[1] able to match the performance characteristics of radiologists and pathologists [2] potential to reduce subjectiv- ity in the interpretation	[1] models not failproof but only as good as the data they are trained with [2] subjectivity cannot be completely ruled out in these artificial intelligence studies, and image selection and segmentation plays an essential role in the performance of artificial intelligence models [3] generalizability: images from one ultrasound machine may not be necessarily generalizable to images obtained from a…	[1] Prospective multicenter trials under real-world circumstances will be needed to improve the utility of artificial intelligence for the interpretation of thyroid nodules	[1] There are only a few prospective studies in the field of medical artificial intelligence in thyroidology	NA	NA	NA
Artificial intelligence in radiation oncology: A review of its current status and potential application for the radiotherapy workforce	1	2	1,2,3,4	Not yet	[1] AI has the potential to harness the availability of data for improving patient outcomes, reducing toxicity, and easing clinical burdens - > Automation has the potential to benefit patients through decreased costs, increased efficiency and a reduction in errors [2] prioritisation of time- critical dependent scenarios aimed at improving patient out- comes	[1] vast majority are not open-source or publicly available, making it difficult to externally validate them [2] assessing AI model performance is further challenged by the requirement of high expertise levels to adjust the model configu- ration, with small errors leading to decreases in model performance [3] the applicability of an AI model to the initial problem of an end-user is often limited,…	[1] vital that health and care records are integrated and digitised to enhance data integrity and curation [2] those working with AI must be trained on its expected function and therefore be able to anticipate its dysfunction [3] AI technologies must embody the principle of medical care: ‘do no harm’, with practitioners main- taining vigilance or validation of advice received from AI technol- ogi…	NA	NA	NA	NA
Applications of Artificial Intelligence in Breast Imaging	1	2	2, 3, 4,	not yet	[1] great potential to improve patient safety and clinical outcomes [2] consistent and repeatable results [3] analyzing data beyond the limits of human perception and at remarkable speed [4] can also improve non-intepretative process	[1] only good at narrow tasks	NA	[1] we need more evidence in value creation, incl. increased efficiency, quality, cost-savings / Implementation of AI in clinical practice will require clearing of several major hurdles, including making sure it works (performance validation), helping the user understand how it works (trust), and inte- grating it into workflow (user experience design).	NA	full automation probably not what is desired -> more automation will require increased levels of trust / Trust is also a product of repeated positive experiences over time, thus the more AI applications provide transparency in their results, add clear value, and are easy to use, the more trust will be engendered	NA
Artificial intelligence for detection and characterization of pulmonary nodules in lung cancer CT screening: ready for practice?	1	2	2,3,4	not yet	[1] AI as second reader: As a second reader, the AI system is only enabled after the radiologist has finished reading the scan. This allows the radiologist to perform an initial unbiased assessment, subsequently going through the AI’s findings to check whether nodules were missed or misinterpreted / [2] AI as first reader: restricts the radiologist interpretation to areas of interest and hence en…	[1] no public datasets with a substantial number of malignant nodules on CT - to train algorithms to detect cancer (and not only nodules)	[1] prospective multicenter RCTs would be needed to build up the necessary evidence -> yet: Proving the effectiveness of an AI system is complex because integration of AI systems into health systems depends on many factors which are difficult to be investigated simultaneously (e.g., integration into workflow, extent of information display, training of physicians)	[1] most evidence compares individual performances and did not consider a collaboration between man and machine [2] no study has yet demonstrated the effect on decision making when an AI’s estimated malignancy risk is revealed to a radiologist / no evidence in AI role in avoiding overdiagnosis	[1] fully autonomous AI algorithms need to be extended to be explainable and highlight all areas of interest [2] these systems should include additional components which help to guarantee the robustness of the AI output. For example, the IDx-DR system has a component which measures the quality of the scan and returns to the operator if deemed insufficient for AI analysis	NA	NA
The application of artificial intelligence and radiomics in lung cancer	1	2	2,3,4	not yet	[1] potential to detect micro-changes that may be neglected by human eyes, and this ability gives the chance for early intervention, which leads to a better prognosis further on [2] reduce time-consuming and repetitive work, which could enhance the efficiency and accuracy of daily clin- ical work, accomplish the goal of precision medicine	[1] data-dependency and no data availability [2] Black box	NA	NA	[1] AI could be the detector by integrating the information of health records with data of physiological status, economic status, and even social networks through digging information from wearables, social media and other health technology	NA	NA
[truncated: 5,000 more columns]
